# Supplementary material for: A Potential Antifungal Effect of Chitosan Against Candida albicans Is Mediated via the Inhibition of SAGA Complex Component Expression and the Subsequent Alteration of Cell Surface Integrity
Source: Front Microbiol. 2019 Mar 26;10:602. doi: 10.3389/fmicb.2019.00602 (PMC6443709; doi:10.3389/fmicb.2019.00602)
Supplement: Supplementary file 6 [file Table_4.xlsx]

## Sheet: 工作表1
Table S4. Screening of C. albicans mutant library to identify genes involved in chitosan resistance. 337 transcription factor mutant strains and 186 cell surface-related gene mutant strains of C. albicans were tested in 96-well plates in response to chitosan.
					OD600 value
TF gene					RPMI medium					0.5% Acetic acid in RPMI medium					0.5% Chitosan in RPMI medium
96-well plate No.	Position in a 96-well plate	ORF #	Mutant of gene	Strain Name from original lab	1st test	2nd test	3rd test	mean	SD	1st test	2nd test	3rd test	mean	SD	1st test	2nd test	3rd test	mean	SD	P value	Description of gene function
17	A1	orf19.6817	fcr1	CJN242	0.861	0.6802	0.9823	0.841167	0.152023	0.1305	0.152	0.3224	0.201633	0.105138	0.2538	0.6105	0.7047	0.523	0.237844	0.0990343	Transcription factor; repressor of fluconazole/ketoconazole/brefeldin A resistance; Tn mutation enhances filamentation; partially rescues S. cerevisiae pdr1 pdr3 fluconazole sensitivity; rat catheter biofilm induced/Spider biofilm repressed
17	A2	orf19.3809	bas1	CJN256	0.9593	0.7387	0.6714	0.7898	0.150599	0.5279	0.6441	0.8017	0.6579	0.137421	0.0665	0.2036	0.5331	0.267733	0.23982	0.0708298	Putative Myb-like transcription factor; ortholog S. cerevisiae Bas1, a regulator of purine biosynthetic genes; mutant exhibits adenine auxotrophy and abnormal colony morphology
17	A3	orf19.7247	rim101	CJN267	1.0426	0.5868	0.7276	0.785667	0.233382	0.624	0.6532	0.773	0.6834	0.0789575	0.8155	0.6485	1.0719	0.8453	0.213267	0.285059	Transcription factor; alkaline pH response; required for alkaline-induced hyphal growth; role in virulence in mice; activated by C-terminal proteolytic cleavage; mediates both positive and negative regulation; Spider biofilm induced
17	A4	orf19.1141	orf19.1141	CJN299	1.0575	1.0718	0.9542	1.02783	0.0641679	0.5638	0.4117	0.6704	0.548633	0.130015	0.0128	0.0442	0.4722	0.1764	0.256651	0.0885298
17	A5	orf19.4433	cph1	CJN305	0.956	1.0041	1.1388	1.03297	0.0947572	0.765	0.5553	0.921	0.7471	0.183506	0.2103	0.6585	0.5026	0.457133	0.227533	0.160896	Transcription factor; for mating, filamentation on solid media, pheromone-stimulated biofilms; in pathway with Ess1, Czf1; required with Efg1 for host cytokine response; regulates galactose metabolism genes; rat cathether biofilm repressed
17	A6	orf19.5908	tec1	CJN308	1.3873	0.6993	1.2841	1.12357	0.371031	0.4964	0.3981	0.8434	0.5793	0.233939	0.2911	0.3562	0.6919	0.4464	0.215086	0.508951	TEA/ATTS transcription factor; white cell pheromone response, hyphal gene regulation; required for Spider and RPMI biofilm formation; regulates BCR1; Cph2 regulated transcript; alkaline, rat catheter, Spider, flow model biofilm induced
17	A7	orf19.715	orf19.715	CJN322	0.0028	0.0017	0.0027	0.0024	0.000608276	0.0013	0.0031	0.0016	0.002	0.000964365	0.0061	0.0028	-0.0023	0.0022	0.00423202	0.940223
17	A8	orf19.12215	msn4	CJN334	0.9779	0.5624	0.7352	0.7585	0.208728	0.6361	0.5811	0.8846	0.7006	0.161704	0.3811	0.8459	0.5221	0.583033	0.238316	0.518545	Zinc finger transcription factor; similar to S. cerevisiae Msn4, but not a significant stress response regulator in C. albicans; partly complements STRE-activation defect of S. cerevisiae msn2 msn4 double mutant; flow model biofilm induced
17	A9	orf19.12786	orf19.12786	CJN348	0.992	0.4535	0.7857	0.743733	0.271692	0.7398	0.6496	0.7926	0.727333	0.0723105	0.2544	0.7048	0.8425	0.600567	0.307594	0.525384	Putative transcription factor with zinc finger DNA-binding motif; possible ortholog of S. cerevisiae Mig2p
17	A10	orf19.4972	ofi1	CJN393	1.0125	0.9408	0.8653	0.939533	0.0736082	0.521	0.599	0.7326	0.617533	0.107011	0.4671	0.5216	1.0126	0.6671	0.30045	0.801105	Putative transcription factor with zinc finger DNA-binding motif, involved in regulation of white-opaque switching and filamentous growth
17	A11	orf19.173	orf19.173	CJN395	1.048	0.906	0.8997	0.951233	0.0838616	0.4974	0.7209	0.6735	0.6306	0.117764	0.7149	0.4063	0.9258	0.682333	0.261277	0.770162	C2H2 transcription factor; induced by Mnl1 under weak acid stress
17	A12	orf19.4125	pzf1	CJN396	1.0132	0.701	0.2978	0.670667	0.358663	0.1494	0.314	0.6912	0.384867	0.277765	0.4833	0.3679	0.9561	0.602433	0.311672	0.41776	C2H2 transcription factor; Hap43-induced; rat catheter and Spider biofilm induced
17	B1	orf19.4766	arg81	CJN401	0.9255	1.2902	0.4644	0.893367	0.413837	0.6064	0.6055	0.561	0.590967	0.0259558	0.1268	0.5188	0.5629	0.402833	0.240067	0.2485	Zn(II)2Cys6 transcription factor; required for utilization of ornithine as a nitrogen source and for wild-type resistance to caffeine; required for yeast cell adherence to silicone substrate
17	B2	orf19.3187	znc1	CJN403	0.8161	0.6172	0.8591	0.764133	0.129052	0.5099	0.5933	0.6871	0.596767	0.0886509	0.4257	0.4396	0.7094	0.5249	0.159933	0.533411	Zn(2)-Cys(6) transcription factor; regulated by Gcn2 and Gcn4; gene located in zinc cluster region of Chromosome 5, near the MTL locus; required for yeast cell adherence to silicone substrate; Spider biofilm induced
17	B3	orf19.3986	ppr1	CJN411	0.8864	0.3398	0.503	0.5764	0.280595	0.6617	0.6218	0.6299	0.6378	0.0210905	0.131	0.1908	0.5927	0.304833	0.251086	0.0839663	Transcription factor with zinc cluster DNA-binding motif involved in regulation of purine catabolism; has similarity to S. cerevisiae Ppr1p, which is a transcription factor involved in the regulation of uracil biosynthesis genes
17	B4	orf19.668	tos4	CJN419	1.0534	0.6247	1.1581	0.9454	0.282625	0.6304	0.5833	0.6061	0.6066	0.023554	0.3978	0.3399	0.7716	0.5031	0.234323	0.488938	Putative fork-head transcription factor; rat catheter and Spider biofilm repressed
17	B5	orf19.5026	orf19.5026	CJN427	0.8121	1.1131	0.6761	0.8671	0.223631	0.5602	0.5028	0.5359	0.532967	0.0288122	0.4812	0.4623	0.8941	0.612533	0.244027	0.604828	C2H2 transcription factor; Spider biofilm induced
17	B6	orf19.467	wor3	CJN432	0.8371	0.8981	1.0521	0.9291	0.110802	0.3274	0.2772	0.3089	0.3045	0.0253876	0.9917	0.0986	0.2051	0.4318	0.487803	0.675096	Transcription factor; modulator of white-opaque switch; induced in opaque cells; promoter bound by Wor1; overexpression at 25 degr shifts cells to opaque state; deletion stabilizes opaque cells at higher temperatures; Spider biofilm induced
17	B7	orf19.4318	mig1	CJN434	0.9649	1.0193	1.2135	1.0659	0.130687	0.6287	0.7096	0.7718	0.703367	0.0717534	0.3164	0.1822	0.7763	0.424967	0.311575	0.206005	C2H2 transcription factor; repressor; regulates genes for carbon source utilization; Tup1-dependent and independent functions; hyphal, Hap43 and caspofungin repressed; Spider and flow model biofilm induced
17	B8	orf19.7359	crz1	CJN442	0.9903	1.076	1.0752	1.04717	0.0492496	0.5596	0.7081	0.6006	0.622767	0.0766915	0.0029	0.0071	0.0787	0.0295667	0.0426025	0.000304003	Calcineurin-regulated C2H2 transcription factor; role in maintenance of membrane integrity, azole tolerance; not required for mouse virulence; repressed by low iron; regulates Ca++ influx during alkaline pH response; Spider biofilm induced
17	B9	blank
17	B10	orf19.723	bcr1	CJN459	1.0483	1.1132	1.3186	1.16003	0.141105	0.4839	0.4222	0.6051	0.503733	0.093049	0.002	0.1058	0.7516	0.286467	0.406147	0.417516	Transcription factor; regulates a/alpha biofilm formation, matrix, cell-surface-associated genes; confers adherence, impermeability, impenetrability, fluconazole resistance; Tup1/Tec1/Mnl1-regulated; mRNA binds She3; Spider biofilm induced
17	B11	orf19.7518	zcf38	CJN491	0.8799	1.2816	0.9105	1.024	0.223612	0.4325	0.5857	0.6644	0.560867	0.117928	0.2467	0.5092	0.9035	0.553133	0.330597	0.971388	Putative Zn(II)2Cys6 transcription factor
17	B12	orf19.2745	ume7	CJN494	1.0075	1.0668	0.6723	0.915533	0.212723	0.5643	0.6217	0.6414	0.609133	0.0400568	0.355	0.4152	1.0526	0.6076	0.386555	0.994875	Putative transcription factor with zinc cluster DNA-binding motif; similar to S. cerevisiae Ume6p, which is a transcription factor involved in the regulation of meiotic genes
17	C1	orf19.7583	zcf39	CJN495	0.929	0.3486	0.9552	0.744267	0.342908	0.5999	0.5496	0.5251	0.5582	0.0381344	0.3592	0.3412	0.7652	0.488533	0.239769	0.645257	Zn(II)2Cys6 transcription factor; mutants are viable; filament induced; required for yeast cell adherence to silicone substrate; Spider biofilm induced
17	C2	orf19.5729	fgr17	CJN506	0.8714	0.8462	0.5221	0.746567	0.194802	0.6297	0.525	0.6056	0.586767	0.054832	0.164	0.3325	0.7186	0.405033	0.284326	0.338134	Putative DNA-binding transcription factor; has zinc cluster DNA-binding motif; lacks an ortholog in S. cerevisiae; transposon mutation affects filamentous growth; Hap43p-repressed gene
17	C3	orf19.757	orf19.757	CJN511	1.0008	0.8487	1.1281	0.992533	0.139883	0.4564	0.6036	0.5415	0.533833	0.0738989	0.0791	0.4132	0.6853	0.392533	0.303628	0.477292	Ortholog of S. cerevisiae : YPR089W, C. glabrata CBS138 : CAGL0K08008g, C. dubliniensis CD36 : Cd36_04600, C. parapsilosis CDC317 : CPAR2_105630 and Candida tenuis NRRL Y-1498 : CANTEDRAFT_129373
17	C4	orf19.3127	czf1	CJN517	0.435	1.2694	0.7168	0.807067	0.424461	0.642	0.5296	0.764	0.6452	0.117233	0.5782	0.5322	0.6595	0.589967	0.0644606	0.514081	Transcription factor; regulates white-opaque switch; hyphal growth regulator; expression in S. cerevisiae causes dominant-negative inhibition of pheromone response; required for yeast cell adherence to silicone; Spider biofilm induced
17	C5	orf19.4568	zcf25	CJN518	0.7996	1.2115	0.5707	0.8606	0.324726	0.7573	0.5681	0.6495	0.6583	0.0949065	0.0265	0.3748	0.5087	0.303333	0.248917	0.0822204	Putative Zn(II)2Cys6 transcription factor
17	C6	orf19.1135	cas1	CJN523	0.5578	0.3881	0.8266	0.590833	0.221108	0.6297	0.5161	0.7204	0.622067	0.102364	0.0309	0.1806	0.1254	0.1123	0.0757049	0.00227008	Putative transcription factor with Ku70/Ku80 beta-barrel DNA-binding motif; involved in telomerase regulation and telomere protection; mutation causes marginal increase in caspofungin sensitivity
17	C7	orf19.1187	cph2	CJN524	0.6799	0.5473	0.8069	0.678033	0.12981	0.5367	0.5475	0.6758	0.586667	0.0773804	0.0013	0.0441	0.0235	0.0229667	0.021405	0.000262395	Myc-bHLH transcription factor; promotes hyphal growth; directly regulates Tec1 to induce hypha-specific genes; probably homodimeric, phosphorylated; required for colonization of the mouse GI tract; rat catheter and Spider biofilm induced
17	C8	orf19.5548	lys14	CJN528	0.5026	1.2681	0.758	0.8429	0.389748	0.7058	0.655	0.7483	0.703033	0.0467115	0.3042	0.6121	0.7817	0.566	0.242065	0.39019	Zn(II)2Cys6 transcription factor; has similarity to S. cerevisiae Lys14, which is a transcription factor involved in the regulation of lysine biosynthesis genes
17	C9	orf19.3308	stb5	CJN531	0.9267	1.1953	1.2716	1.1312	0.181165	0.481	0.6114	0.8468	0.6464	0.185395	0.1736	0.4423	0.5923	0.402733	0.212136	0.208484	Putative transcription factor with zinc cluster DNA-binding motif; has similarity to S. cerevisiae Stb5p; Hap43p-repressed gene
17	C10	orf19.2647	zcf14	CJN544	1.0834	1.222	0.7287	1.01137	0.254417	0.5705	0.5444	0.9805	0.698467	0.244596	0.2087	0.3357	0.8651	0.469833	0.348151	0.404686	Putative Zn(II)2Cys6 transcription factor; caspofungin induced
17	C11	orf19.6182	mrr2	CJN548	1.0211	1.0115	1.0911	1.04123	0.0434517	0.6486	0.6087	0.7505	0.669267	0.0731242	0.2512	0.2812	0.7878	0.440067	0.301519	0.269888	Zn(II)2Cys6 transcription factor involved in regulation of multidrug resistance via control of CDR1 expression; mutants display decreased colonization of mouse kidneys; required for yeast cell adherence to silicone substrate
17	C12	orf19.431	zcf2	CJN563	0.8783	0.7608	0.8449	0.828	0.0605456	0.4806	0.5023	0.6753	0.552733	0.106699	0.2203	0.3162	0.876	0.470833	0.354146	0.720842	Zn(II)2Cys6 transcription factor; regulates sulfite tolerance through expression of SSU1 and CDG1; Hap43-repressed; Spider biofilm induced
17	D1	orf19.7318	uga33	CJN571	1.0795	0.8074	0.5952	0.827367	0.242767	0.5575	0.5661	0.5256	0.549733	0.0213378	0.394	0.5817	0.4387	0.471467	0.0980462	0.248055	Zinc-finger transcription factor; similar to S. cerevisiae Uga3 which regulates gamma-aminobutyrate metabolism gene expression; required for yeast cell adherence to silicone substrate; rat catheter biofilm induced
17	D2	orf19.538	gpi2	CJN577	0.7708	0.6429	1.254	0.889233	0.322305	0.6172	0.5341	0.5703	0.573867	0.0416647	0.3734	0.3343	0.8325	0.5134	0.277039	0.727499	Subunit of the GPI-N-acetylglucosaminyl transferase (GPI-GnT) that catalyzes the first step in GPI anchor biosynthesis
17	D3	orf19.1497	zcf6	CJN582	0.9875	1.2378	1.1088	1.11137	0.12517	0.4921	0.3872	0.4046	0.427967	0.0562184	0.1529	0.5613	0.7143	0.476167	0.290221	0.79164	Putative transcription factor with zinc cluster DNA-binding motif; involved in virulence
17	D4	orf19.1255	zcf5	CJN592	0.8365	0.7257	1.1703	0.910833	0.231433	0.5535	0.5408	0.6354	0.576567	0.0513453	0.2794	0.1606	0.6724	0.3708	0.267862	0.261366	Zn(II)2Cys6 transcription factor; colony morphology-related gene regulation by Ssn6
17	D5	orf19.3305	zcf17	CJN593	0.8115	0.8504	0.5807	0.747533	0.145785	0.6594	0.5046	0.5444	0.569467	0.0803866	0.2055	0.4253	0.8002	0.477	0.300702	0.633998	Putative Zn(II)2Cys6 transcription factor
17	D6	orf19.4573	zcf26	CJN598	0.8848	0.2412	0.6704	0.5988	0.32772	0.6085	0.5865	0.7103	0.6351	0.0660476	0.4473	0.2707	0.7958	0.5046	0.267198	0.457647	Zn2-Cys6 transcription factor of unknown function; induced by alpha pheromone in SpiderM medium
17	D7	orf19.9191	cap1	CJN608	0.9296	1.1501	0.8247	0.968133	0.166087	0.6414	0.6357	0.8285	0.701867	0.109705	0.3451	0.365	0.7879	0.499333	0.250104	0.26832	AP-1 bZIP transcription factor; apoptotic, oxidative stress response/resistance, multidrug resistance; nuclear in oxidative stress; complements S. cerevisiae yap1 mutant; oralpharyngeal candidasis-, human neutrophil, Spider biofilm induced
17	D8	orf19.1007	kcs1	CJN609	1.05	1.4892	1.0568	1.19867	0.251632	0.4585	0.623	0.7391	0.606867	0.140994	0.4072	0.498	0.8489	0.5847	0.233265	0.894789	Putative bZIP transcription factor; Spider biofilm induced
17	D9	orf19.228	orf19.228	CJN799	0.7307	0.9582	0.9651	0.884667	0.133384	0.7612	0.647	0.8122	0.740133	0.0845909	0.3892	0.5012	0.968	0.619467	0.30699	0.547441
17	D10	orf19.5338	gal4	CJN801	0.9565	0.3369	0.6343	0.642567	0.309883	0.4564	0.5898	0.8023	0.616167	0.174451	0.3465	0.2518	0.8096	0.4693	0.298488	0.502679	Zn(II)2Cys6 transcription factor; involved in control of glycolysis; ortholog of S. cerevisiae Gal4, but not involved in regulation of galactose utilization genes; caspofungin repressed; Spider biofilm repressed
17	D11	orf19.4767	zcf28	CJN803	1.0093	0.4613	0.673	0.714533	0.276351	0.3246	0.2533	0.6771	0.418333	0.226916	0.242	0.1486	0.7212	0.3706	0.307199	0.839208	Zn(II)2Cys6 transcription factor; required for yeast cell adherence to silicone substrate; Spider biofilm induced
17	D12	orf19.4776	lys143	CJN805	0.9831	0.6822	0.6848	0.783367	0.172979	0.4895	0.3822	0.6107	0.494133	0.11432	0.2666	0.5581	0.79	0.538233	0.262265	0.802681	Zn(II)2Cys6 transcription factor; ortholog of S. cerevisiae Lys14 involved in the regulation of lysine biosynthesis genes
17	E1	orf19.4778	lys142	CJN807	0.9764	0.7811	1.1014	0.952967	0.161431	0.5615	0.5719	0.6506	0.594667	0.048718	0.5781	0.5548	0.4583	0.5304	0.063518	0.236731	Zn(II)2Cys6 transcription factor; has similarity to S. cerevisiae Lys14, involved in the regulation of lysine biosynthesis genes; fungal-specific
17	E2	orf19.13396	try4	CJN809	0.9685	1.2521	1.1041	1.10823	0.141845	0.6403	0.6451	0.5984	0.627933	0.025689	0.37	0.6208	0.2772	0.422667	0.177751	0.118856	C2H2 transcription factor; fluconazole-repressed; induced in ssr1 mutant; required for yeast cell adherence to silicone substrate; Spider biofilm induced
17	E3	orf19.2356	crz2	CJN811	0.7058	0.5114	0.5318	0.583	0.106836	0.6233	0.6489	0.62	0.630733	0.0158191	0.56	0.8903	0.6751	0.708467	0.167659	0.468788	C2H2 transcription factor; crz1 not crz2 null mutation suppresses fluconazole resistance of homozygous cka2 null; Rim101-repressed at pH 8; required for yeast cell adherence to silicone substrate; Spider biofilm induced
17	E4	orf19.9326	orf19.9326	CJN815	0.9259	1.4434	0.8343	1.06787	0.328431	0.5949	0.5779	0.6295	0.600767	0.0262955	0.3031	0.2848	0.7448	0.444233	0.260459	0.358854	Putative C2H2 transcription factor; expression upregulated in clinical isolates from HIV+ patients with oral candidiasis; Spider biofilm induced
17	E5	orf19.909	stp4	CJN817	0.751	0.4686	0.443	0.5542	0.170914	0.4006	0.5846	0.5588	0.514667	0.0996234	0.4333	0.7524	0.828	0.671233	0.209495	0.307314	C2H2 transcription factor; induced in core caspofungin response; colony morphology-related gene regulation by Ssn6; induced by 17-beta-estradiol, ethynyl estradiol; rat catheter and Spider biofilm induced
17	E6	orf19.2054	fgr15	CJN831	0.709	0.9432	0.6096	0.753933	0.171279	0.6135	0.6219	0.9057	0.7137	0.16633	0.3612	0.778	0.2626	0.467267	0.273582	0.25335	Putative transcription factor with zinc finger DNA-binding motif; lacks an ortholog in S. cerevisiae; transposon mutation affects filamentous growth; caspofungin induced; mutation causes marginal increase in caspofungin sensitivity
17	E7	orf19.226	orf19.226	CJN854	0.9427	1.2984	1.3388	1.1933	0.217964	0.7023	0.6346	0.7631	0.7	0.0642809	0.3252	0.3939	0.6043	0.441133	0.145422	0.047827	Predicted ORF from Assembly 19; removed from Assembly 20
17	E8	orf19.798	taf14	CJN856	0.9491	1.5619	0.7787	1.09657	0.411898	0.7973	0.5821	0.7997	0.726367	0.124944	0.1361	0.292	0.8115	0.4132	0.353636	0.22165	Putative DNA-binding transcription factor; TFIIF subunit; macrophage-induced protein; possibly required for yeast cell adherence to silicone substrate; mutant has pleiotrophic effects
17	E9	orf19.889	thi20	CJN857	0.6966	0.7439	0.7434	0.727967	0.0271655	0.649	0.6005	0.6709	0.640133	0.0360278	0.2512	0.4715	0.8044	0.509033	0.278503	0.464098	Putative trifunctional enzyme of thiamine biosynthesis, degradation and salvage; Spider biofilm induced
17	E10	orf19.2331	ada2	CJN863	0.8142	0.2617	1.228	0.767967	0.484806	0.6144	0.5705	0.8997	0.694867	0.178744	0.0101	0.007	0.0164	0.0111667	0.00478992	0.00269591	Zinc finger and homeodomain transcriptional coactivator; role in cell wall integrity and in sensitivity to caspofungin; required for the normal transcriptional response to caspofungin; required for yeast cell adherence to silicone substrate
17	E11	orf19.2315	rtg3	CJN864	0.9802	0.7837	0.4687	0.7442	0.258028	0.5196	0.4745	0.845	0.613033	0.202151	0.4754	0.4896	1.0784	0.681133	0.344116	0.782283	RNA polymerase II transcription factor involved in regulation of galactose catabolism genes; as result of transcriptional rewiring, performs role analogous to Gal4p in S. cerevisiae; contains bZIP DNA-binding motif
17	E12	orf19.1178	orf19.1178	CJN866	1.0869	0.7576	0.8597	0.9014	0.168564	0.6022	0.4941	0.3662	0.4875	0.118138	0.2997	0.7656	0.8243	0.629867	0.287435	0.471912	Putative transcription factor with bZIP DNA-binding motif; Hap43p-repressed gene
17	F1	orf19.2393	orf19.2393	CJN872	0.9811	1.2857	0.7155	0.9941	0.285322	0.5577	0.5725	0.5781	0.569433	0.0105401	0.3234	0.5707	0.7783	0.557467	0.227739	0.931931	Putative transcription factor with zinc finger DNA-binding motif
17	F2	orf19.2399	jjj1	CJN874	1.0805	1.0241	0.9963	1.03363	0.0429019	0.6963	0.5897	0.5519	0.612633	0.0748819	0.3173	0.2562	0.5458	0.3731	0.152651	0.0712015	Putative transcription factor with zinc finger DNA-binding motif; similar to bacterial DnaJ; induced in low iron
17	F3	orf19.2458	sip5	CJN878	0.0162	0.104	0.0166	0.0456	0.0505763	0.1888	0.0172	0.6113	0.272433	0.305753	0.0164	0.005	0.4393	0.153567	0.247518	0.628374	Protein of unknown function; flow model, rat catheter and Spider biofilm induced
17	F4	orf19.3088	orf19.3088	CJN885	0.9324	1.1301	1.1809	1.08113	0.131287	0.7693	0.6483	0.7851	0.734233	0.0748386	0.3592	0.5431	0.5761	0.4928	0.116872	0.0394249	bZIP transcription factor; possibly transcriptionally regulated upon hyphal formation; Hap43; F-12/CO2 early biofilm induced; Spider biofilm induced
17	F5	orf19.2612	orf19.2612	CJN908	0.0097	0.8639	0.7199	0.531167	0.457307	0.7739	0.6282	0.8672	0.756433	0.120454	0.3712	0.3317	0.941	0.547967	0.340949	0.374527	C2H2 zinc finger transcription factor; expression reduced in ssr1 null mutant; flow model biofilm induced
17	F6	orf19.2674	orf19.2674	CJN911	0.8972	0.8954	0.8422	0.878267	0.0312476	0.507	0.5628	0.447	0.5056	0.0579127	0.0823	0.0818	0.0722	0.0787667	0.00569239	0.000221102	Putative transcription factor with zinc finger DNA-binding motif; Hap43p-repressed gene
17	F7	orf19.1358	gcn4	CJN913	0.6481	1.1981	0.8672	0.904467	0.276887	0.5957	0.5709	0.7734	0.646667	0.110453	0.1036	0.3419	0.7036	0.383033	0.302108	0.228747	bZIP transcription factor; amino acid control response; required for Efg1-dependent pseudohyphal induction by amino acid starvation, not by serum; human whole blood and PMN induced; required for biofilm formation; Spider biofilm induced
17	F8	orf19.1496	orf19.1496	CJN922	0.0013	0.0281	0.0014	0.0102667	0.0154442	0.1264	0.002	0.028	0.0521333	0.0656175	0.0061	0.0059	0.0404	0.0174667	0.0198611	0.430568	Putative transcription factor with zinc finger DNA-binding motif; Hap43p-repressed gene
17	F9	orf19.3193	fcr3	CJN926	0.7313	0.482	1.4019	0.871733	0.475757	0.7375	0.6634	0.9285	0.776467	0.136778	0.3723	0.5525	0.8132	0.579333	0.221671	0.260097	bZIP transcription factor; ortholog of S. cerevisiae Yap3; partially complements fluconazole sensitivity of S. cerevisiae pdr1 pdr3; Hap43-induced; required for yeast cell adherence to silicone substrate; flow model biofilm repressed
17	F10	orf19.33	lpf1	CJN928	0.698	0.983	0.8036	0.8282	0.144084	0.6062	0.6331	0.857	0.698767	0.137693	0.183	0.3948	0.345	0.3076	0.110742	0.01855	Predicted ORF from Assembly 19; removed from Assembly 20; restored based on transcription data; similar to orf19.7550
17	F11	orf19.1589	rrn7	CJN932	0.6817	1.3959	0.8228	0.9668	0.378249	0.7025	0.6603	0.8853	0.749367	0.119598	0.4428	0.454	0.7819	0.559567	0.192628	0.22069	Putative transcription factor component of the core factor (CF) rDNA transcription factor complex; Spider biofilm induced
17	F12	orf19.1565	dus3	CJN941	0.998	1.1323	1.027	1.05243	0.0706701	0.5772	0.5864	0.8152	0.6596	0.134832	0.4714	0.4861	0.7575	0.571667	0.161104	0.508603	Protein of unknown function
17	G1	orf19.3405	zcf18	CJN943	1.0725	0.4177	1.075	0.855067	0.378773	0.4077	0.5255	0.5311	0.4881	0.0696847	0.2284	0.7492	0.8698	0.6158	0.340874	0.55951	Putative Zn(II)2Cys6 transcription factor; heterozygous null mutant displays sensitivity to virgineone and decreased colonization of mouse kidneys
17	G2	orf19.3407	rad18	CJN945	0.7829	0.6556	0.8941	0.777533	0.119341	0.6088	0.5992	0.6157	0.6079	0.00828674	0.3	0.5255	0.7802	0.535233	0.240248	0.628242	Putative transcription factor with zinc finger DNA-binding motif; Hap43p-repressed gene
17	G3	orf19.1694	orf19.1694	CJN958	0.0125	0.0205	0.225	0.086	0.120444	0.101	0.5681	0.5664	0.411833	0.269191	0.0075	0.015	0.0056	0.00936667	0.00497024	0.0607387	Putative transcription factor with zinc finger DNA-binding motif; merged with orf19.1693 in Assembly 20,RAM cell wall integrity signaling network protein; cell separation, azole sensitivity; needed for hyphal growth; insertion mutation near 3' end of gene increases caspofungin sensitivity; pheromone/hyphal induced; flow biofilm repressed
17	G4	orf19.1729	orf19.1729	CJN966	0.957	1.1216	1.3049	1.12783	0.174034	0.6122	0.6092	0.7605	0.660633	0.0865001	0.299	0.3826	0.8742	0.5186	0.310782	0.488198	Putative transcription factor with zinc finger DNA-binding motif
17	G5	orf19.1826	mdm34	CJN975	1.0318	1.2466	1.1346	1.13767	0.107433	0.6558	0.552	0.7263	0.6447	0.0876786	0.0353	0.0852	0.3265	0.149	0.155731	0.00862219	Putative zinc finger transcription factor; macrophage-downregulated; flow model biofilm induced; flow model and Spider biofilm induced
17	G6	orf19.3683	age3	CJN979	0.64	0.4769	0.7351	0.617333	0.130584	0.5328	0.5988	0.5826	0.5714	0.0343959	0.4319	0.7717	0.876	0.6932	0.232224	0.419646	Putative ADP-ribosylation factor GTPase activating protein, functional ortholog of S. cerevisiae GCS1; mutation affects endocytosis, hyphal growth, chemical and drug resistance, and sensitivity to cell wall inhibitors
17	G7	orf19.3753	sef1	CJN983	0.8597	0.7766	0.3339	0.656733	0.282652	0.511	0.3577	0.7098	0.526167	0.176539	0.3037	0.2311	0.7149	0.416567	0.260902	0.579264	Zn2-Cys6 transcription factor; regulates iron uptake; negatively regulated by Sfu1p, positively regulated by Tbf1; promotes virulence in mice; mutants display decreased colonization of mouse kidneys; Spider biofilm induced
17	G8	orf19.3835	orf19.3835	CJN993	0.8429	1.3406	0.9275	1.037	0.266306	0.6096	0.6438	0.7327	0.662033	0.0635432	0.2456	0.3361	0.5974	0.393033	0.18268	0.0736413	Putative DNA-binding transcription factor; merged with orf19.3833 in Assembly 20, Putative DNA-binding transcription factor; decreased transcription is observed upon fluphenazine treatment; possibly an essential gene, disruptants not obtained by UAU1 method; Hap43p-induced gene
17	G9	orf19.6781	zfu2	CJN997	0.6953	0.4353	1.0876	0.7394	0.328378	0.581	0.5998	0.6207	0.6005	0.0198593	0.4877	0.6502	0.8522	0.663367	0.182606	0.585202	Zn(II)2Cys6 transcription factor; regulator of yeast form adherence; mutants display increased colonization of mouse kidneys; required for yeast cell adherence to silicone substrate; Spider biofilm induced
17	G10	orf19.6845	orf19.6845	CJN1001	0.7856	0.8219	1.1529	0.920133	0.202397	0.8212	0.5726	0.779	0.724267	0.133031	0.0902	0.4495	0.7314	0.4237	0.321378	0.208806	Putative transcription factor with bZIP DNA-binding motif; rat catheter biofilm induced
17	G11	orf19.685	yhm1	CJN1003	0.8962	1.4778	0.8405	1.0715	0.352967	0.4874	0.4591	0.6606	0.5357	0.109088	0.3785	0.6085	0.8039	0.596967	0.212934	0.680312	Putative mitochondrial carrier protein; fungal-specific (no human or murine homolog); Hap43p-repressed gene
17	G12	orf19.7025	mcm1	CJN1007	1.2056	0.4897	0.7917	0.829	0.359405	0.6489	0.5806	0.9074	0.7123	0.172378	0.4288	0.5876	0.8114	0.609267	0.192218	0.527465	Transcription factor; regulator of hyphal growth; may act with Wor1p; canonical and non-canonical binding sites; MADS domain DNA-binding motif; similar to S. cerevisiae Mcm1p; greater expression in white than opaque cells; intron in 5'-UTR
18	A1	orf19.10169	zcf13	IS08-7	0.6798	1.5191	1.0157	1.07153	0.422426	0.4856	0.7175	0.5878	0.596967	0.116221	0.2565	0.5289	0.9841	0.589833	0.367607	0.97597	Predicted Zn(II)2Cys6 transcription factor; similar to but not the true ortholog of S. cerevisiae Hap1; mutants display decreased colonization of mouse kidneys
18	A2	orf19.10244	rph2	JMR074	1.2127	0.8823	0.8857	0.993567	0.189783	0.5209	0.6956	0.6891	0.6352	0.09904	0.5196	0.87	0.6772	0.688933	0.175494	0.668189	Has domain(s) with predicted zinc ion binding activity
18	A3	orf19.10244	rph2	JMR075	1.037	0.7735	0.6392	0.816567	0.202367	0.4969	0.7251	0.6443	0.6221	0.115708	0.2842	0.3659	0.6369	0.429	0.184623	0.199571	Has domain(s) with predicted zinc ion binding activity
18	A4	orf19.10261	rgt1	JMR085	1.0344	1.2169	0.8155	1.02227	0.200975	0.5186	0.6928	0.6628	0.624733	0.0931301	0.7353	0.6021	0.8155	0.717633	0.107791	0.321808	Zn(II)2Cys6 transcription factor; transcriptional repressor involved in the regulation of glucose transporter genes; ortholog of S. cerevisiae Rgt1; mutants display decreased colonization of mouse kidneys
18	A5	orf19.10261	rgt1	JMR086	0.9817	1.1846	0.7461	0.9708	0.219453	0.7405	0.701	0.6628	0.701433	0.0388518	0.4682	0.6229	0.7395	0.6102	0.136095	0.326747	Zn(II)2Cys6 transcription factor; transcriptional repressor involved in the regulation of glucose transporter genes; ortholog of S. cerevisiae Rgt1; mutants display decreased colonization of mouse kidneys
18	A6	orf19.10266	adr1	RLS16	0.6411	0.9734	0.9046	0.8397	0.175399	0.7377	0.6685	0.7966	0.734267	0.064119	0.2417	0.5685	0.5714	0.460533	0.189521	0.0768435	C2H2 transcription factor; ortholog of S. cerevisiae Adr1 but mutant phenotype suggests a different set of target genes; transposon mutation affects filamentous growth; Spider biofilm induce
18	A7	orf19.10266	adr1	RLS80	0.8377	0.7384	0.8183	0.798133	0.0526322	0.7071	0.7008	0.7118	0.706567	0.00551936	0.2741	0.4493	0.6021	0.441833	0.164127	0.0492027	C2H2 transcription factor; ortholog of S. cerevisiae Adr1 but mutant phenotype suggests a different set of target genes; transposon mutation affects filamentous growth; Spider biofilm induce
18	A8	orf19.10266	adr1	RLS81	0.8293	1.5185	1.3283	1.22537	0.355943	0.6543	0.7448	0.7562	0.718433	0.0558328	0.1695	0.8475	0.6071	0.541367	0.343746	0.428239	C2H2 transcription factor; ortholog of S. cerevisiae Adr1 but mutant phenotype suggests a different set of target genes; transposon mutation affects filamentous growth; Spider biofilm induce
18	A9	orf19.10326	zcf16	J869-9	0.9904	0.5376	0.5187	0.682233	0.267047	0.613	0.7327	0.776	0.707233	0.0844314	0.3552	0.2608	0.8664	0.494133	0.325829	0.334409	Predicted Zn(II)2Cys6 transcription factor; mutants are viable; rat catheter biofilm induced
18	A10	orf19.10326	zcf16	J869-11	0.9303	0.8316	1.1962	0.986033	0.188581	0.531	0.6931	0.748	0.657367	0.112827	0.2061	0.1146	0.5184	0.2797	0.211722	0.0526266	Predicted Zn(II)2Cys6 transcription factor; mutants are viable; rat catheter biofilm induced
18	A11	orf19.10530	aro80	JA54-3	1.063	1.0985	0.6665	0.942667	0.239825	0.546	0.7784	0.8728	0.7324	0.168186	0.7819	0.5812	0.7958	0.719633	0.120088	0.919941	Zn(II)2Cys6 transcription factor; transcriptional activator of aromatic amino acid catabolism; regulator of aromatic alcohol biosynthesis via the Ehrlich pathway; mutant is viable
18	A12	orf19.10530	aro80	JA54-5	0.8889	0.6681	0.5303	0.695767	0.180894	0.3067	0.6237	0.778	0.569467	0.240285	0.6129	0.5455	0.6779	0.6121	0.0662036	0.781766	Zn(II)2Cys6 transcription factor; transcriptional activator of aromatic amino acid catabolism; regulator of aromatic alcohol biosynthesis via the Ehrlich pathway; mutant is viable
18	B1	orf19.10553	chd1	HK81-2	0.9821	0.8129	1.2219	1.00563	0.205513	0.4836	0.6058	0.6828	0.590733	0.100451	0.1607	0.2232	0.7944	0.392767	0.349226	0.398805	Ortholog(s) have ATP-dependent DNA helicase activity, chromatin DNA binding, methylated histone binding, nucleosome-dependent ATPase activity, rDNA binding activity
18	B2	orf19.10553	chd1	HK81-3	0.7781	1.3235	0.9824	1.028	0.275545	0.4689	0.5544	0.6686	0.563967	0.100193	0.6411	0.5434	0.68	0.6215	0.0703776	0.461392	Ortholog(s) have ATP-dependent DNA helicase activity, chromatin DNA binding, methylated histone binding, nucleosome-dependent ATPase activity, rDNA binding activity
18	B3	orf19.10553	chd1	RLS5	0.7211	0.8828	0.6523	0.752067	0.118329	0.4315	0.6477	0.6305	0.5699	0.120166	0.1057	0.175	0.6929	0.324533	0.320891	0.282652	Ortholog(s) have ATP-dependent DNA helicase activity, chromatin DNA binding, methylated histone binding, nucleosome-dependent ATPase activity, rDNA binding activity
18	B4	orf19.10553	chd1	RLS6	1.1629	0.7608	0.8993	0.941	0.204268	0.4482	0.6799	0.5959	0.574667	0.1173	0.4762	0.2988	0.6635	0.4795	0.182372	0.489495	Ortholog(s) have ATP-dependent DNA helicase activity, chromatin DNA binding, methylated histone binding, nucleosome-dependent ATPase activity, rDNA binding activity
18	B5	orf19.10701	hal9	RLS84	0.7373	0.5054	1.2117	0.818133	0.360021	0.5034	0.7552	0.6638	0.6408	0.127466	0.5335	0.4875	0.5765	0.5325	0.0445084	0.237065	Putative Zn(II)2Cys6 transcription factor; gene in zinc cluster region of Chr. 5; induced by Mnl1 in weak acid; similar to S. cerevisiae Hal9, a putative transcription factor involved in salt tolerance
18	B6	orf19.10938	try5	RLS50	1.1418	1.4958	1.2753	1.3043	0.178773	0.6879	0.746	0.5962	0.6767	0.0755254	0.1301	0.4754	0.2945	0.3	0.172716	0.025789	Zn(II)2Cys6 transcription factor; regulator of yeast form adherence; required for yeast cell adherence to silicone substrate
18	B7	orf19.10938	try5	RLS51	0.9911	1.0437	0.8957	0.976833	0.0750244	0.5165	0.7467	0.669	0.644067	0.117108	0.4453	0.3956	0.6994	0.513433	0.162958	0.322575	Zn(II)2Cys6 transcription factor; regulator of yeast form adherence; required for yeast cell adherence to silicone substrate
18	B8	orf19.10999	slm2	HN71-5	0.784	0.722	0.7615	0.755833	0.031386	0.4746	0.7001	0.6686	0.614433	0.122119	0.0501	0.0565	0.1996	0.102067	0.0845269	0.00394167	Ortholog(s) have role in TOR signaling, actin filament bundle assembly, eisosome assembly, endosomal transport, establishment or maintenance of actin cytoskeleton polarity, protein localization to plasma membrane, regulation of cell growth
18	B9	orf19.10999	slm2	HN71-7	0.5968	1.5253	1.1345	1.08553	0.466183	0.4926	0.703	0.6525	0.616033	0.109838	0.0968	0.0515	0.3598	0.169367	0.166468	0.0178546	Ortholog(s) have role in TOR signaling, actin filament bundle assembly, eisosome assembly, endosomal transport, establishment or maintenance of actin cytoskeleton polarity, protein localization to plasma membrane, regulation of cell growth
18	B10	orf19.10999	slm2	RLS13	0.7732	0.7605	0.7921	0.775267	0.015901	0.4691	0.6796	0.7203	0.623	0.134826	0.0901	0.05	0.1637	0.101267	0.0576667	0.0035196	Ortholog(s) have role in TOR signaling, actin filament bundle assembly, eisosome assembly, endosomal transport, establishment or maintenance of actin cytoskeleton polarity, protein localization to plasma membrane, regulation of cell growth
18	B11	orf19.10999	slm2	RLS14	1.0726	0.6622	0.3604	0.6984	0.357477	0.4721	0.6005	0.75	0.607533	0.139083	0.0668	0.0614	0.3203	0.1495	0.147942	0.0174376	Ortholog(s) have role in TOR signaling, actin filament bundle assembly, eisosome assembly, endosomal transport, establishment or maintenance of actin cytoskeleton polarity, protein localization to plasma membrane, regulation of cell growth
18	B12	orf19.11346	rfx1	RLS28	1.0617	1.265	0.8885	1.07173	0.18845	0.4717	0.7497	0.9243	0.715233	0.22826	0.2751	0.8528	1.0048	0.7109	0.38499	0.987424	Transcription factor; involved in DNA damage responses, morphogenesis, and virulence; Spider biofilm induced
18	C1	orf19.11346	rfx1	RLS29	1.0063	0.9298	0.8709	0.935667	0.0678904	0.5096	0.6964	0.713	0.639667	0.112946	0.5664	0.4253	0.9059	0.632533	0.247031	0.9659	Transcription factor; involved in DNA damage responses, morphogenesis, and virulence; Spider biofilm induced
18	C2	orf19.11357	zcf19	RLS7	0.8233	1.1311	0.4516	0.802	0.34025	0.4723	0.61	0.7144	0.5989	0.121431	0.3441	0.2594	0.4199	0.341133	0.0802911	0.0374058	Predicted Zn(II)2Cys6 transcription factor
18	C3	orf19.11357	zcf19	RLS8	0.7544	0.5369	1.0261	0.772467	0.2451	0.4844	0.7082	0.6774	0.623333	0.121301	0.1761	0.2308	0.5155	0.307467	0.182226	0.0668224	Predicted Zn(II)2Cys6 transcription factor
18	C4	orf19.11700	leu3	RLS18	0.2218	0.8643	1.0108	0.698967	0.41968	0.5233	0.7424	0.6707	0.645467	0.111708	0.2266	0.4203	0.376	0.340967	0.101491	0.0250216	Zn(II)2Cys6 transcription factor; predicted regulator branched-c ofhain amino acid biosynthesis genes; alkaline induced; induced by Mnl1 under weak acid stress; required for yeast cell adherence to silicone substrate; Spider biofilm induced
18	C5	orf19.11700	leu3	RLS19	0.8103	0.3321	1.1572	0.766533	0.414288	0.4162	0.7791	0.7734	0.656233	0.207895	0.1032	0.289	0.4244	0.2722	0.161258	0.0647929	Zn(II)2Cys6 transcription factor; predicted regulator branched-c ofhain amino acid biosynthesis genes; alkaline induced; induced by Mnl1 under weak acid stress; required for yeast cell adherence to silicone substrate; Spider biofilm induced
18	C6	orf19.1217	orf19.1217	JI41-8	0.8091	1.0021	1.1198	0.977	0.156863	0.4925	0.694	0.676	0.620833	0.111504	0.1917	0.292	0.2967	0.260133	0.0593116	0.00777962	Ortholog(s) have ribosomal large subunit binding, ubiquitin-protein transferase activity
18	C7	orf19.1217	orf19.1217	JI41-12	0.9374	1.0299	0.9334	0.9669	0.0545962	0.4963	0.7725	0.6939	0.654233	0.142308	0.2688	0.3687	0.5481	0.3952	0.141523	0.0890684	Ortholog(s) have ribosomal large subunit binding, ubiquitin-protein transferase activity
18	C8	orf19.1217	orf19.1217	RLS109	0.492	0.5723	0.7194	0.594567	0.115324	0.4555	0.6891	0.6695	0.6047	0.129582	0.3742	0.1788	0.7162	0.423067	0.272012	0.355369	Ortholog(s) have ribosomal large subunit binding, ubiquitin-protein transferase activity
18	C9	orf19.1217	orf19.1217	RLS110	0.949	1.05	0.935	0.978	0.0627455	0.4672	0.6872	0.6587	0.604367	0.119641	0.2582	0.3524	0.3255	0.312033	0.0485224	0.0172209	Ortholog(s) have ribosomal large subunit binding, ubiquitin-protein transferase activity
18	C10	orf19.12185	rtg1	JMR089	0.9018	1.4372	1.0768	1.1386	0.272998	0.4749	0.5564	0.7857	0.605667	0.161151	0.4638	0.3123	0.7011	0.4924	0.195972	0.482543	RNA polymerase II transcription factor involved in regulation of galactose catabolism genes; as result of transcriptional rewiring, performs role analogous to Gal4p in S. cerevisiae
18	C11	orf19.12185	rtg1	P462-12	0.8509	0.9108	0.7812	0.847633	0.0648617	0.5565	0.6449	0.8372	0.679533	0.143519	0.6428	0.3583	0.74	0.580367	0.198361	0.521637	RNA polymerase II transcription factor involved in regulation of galactose catabolism genes; as result of transcriptional rewiring, performs role analogous to Gal4p in S. cerevisiae
18	C12	orf19.12185	rtg1	RLS38	1.0073	1.1743	0.6794	0.953667	0.251772	0.4557	0.6454	0.837	0.646033	0.190651	0.5286	0.6118	0.8312	0.6572	0.156325	0.941239	RNA polymerase II transcription factor involved in regulation of galactose catabolism genes; as result of transcriptional rewiring, performs role analogous to Gal4p in S. cerevisiae
18	D1	orf19.12185	rtg1	RLS39	0.8411	0.7118	1.0291	0.860667	0.159552	0.3792	0.5947	0.7071	0.560333	0.16663	0.2397	0.3678	0.7092	0.4389	0.242691	0.514422	RNA polymerase II transcription factor involved in regulation of galactose catabolism genes; as result of transcriptional rewiring, performs role analogous to Gal4p in S. cerevisiae
18	D2	orf19.1219	orf19.1219	RLS22	0.347	0.2304	0.6721	0.4165	0.228905	0.1278	0.3274	0.0031	0.152767	0.163585	0.0442	0.0442	-0.0084	0.0266667	0.0303686	0.259526	Ortholog of Spathaspora passalidarum NRRL Y-27907 : SPAPADRAFT_149713
18	D3	orf19.1219	orf19.1219	RLS23	0.6821	0.8365	0.732	0.7502	0.0787926	0.424	0.5569	0.6446	0.541833	0.111069	0.361	0.4922	0.732	0.5284	0.18813	0.920313	Ortholog of Spathaspora passalidarum NRRL Y-27907 : SPAPADRAFT_149713
18	D4	orf19.12238	cta8	JMR044	0.915	1.3886	0.531	0.944867	0.429579	0.5114	0.6899	0.6221	0.6078	0.0901051	0.3099	0.3336	0.5058	0.3831	0.10692	0.0496438	Essential transcription factor, mediates heat shock transcriptional induction; in the absence of heat stress, Cta8p levels are modulated by growth temperature to regulate basal expression of genes involved in protein folding
18	D5	orf19.12238	cta8	JMR045	0.9908	1.3913	1.4367	1.27293	0.245387	0.5102	0.6278	0.6059	0.5813	0.0625405	0.5698	0.6506	0.7217	0.647367	0.0760016	0.309621	Essential transcription factor, mediates heat shock transcriptional induction; in the absence of heat stress, Cta8p levels are modulated by growth temperature to regulate basal expression of genes involved in protein folding
18	D6	orf19.12276	gua1	JMR040	0.9921	0.7933	0.6105	0.798633	0.190856	0.5295	0.6942	0.6554	0.626367	0.086103	0.161	0.4272	0.431	0.339733	0.154799	0.0486748	Putative GMP synthase, involved in the final step of guanine biosynthesis; soluble protein in hyphae; flucytosine induced; macrophage-downregulated protein abundance; protein level decreases in stationary phase cultures
18	D7	orf19.12276	gua1	JMR041	0.8211	0.6444	0.5587	0.674733	0.133804	0.4728	0.6689	0.6393	0.593667	0.105715	0.2027	0.2807	0.4891	0.324167	0.148065	0.0622586	Putative GMP synthase, involved in the final step of guanine biosynthesis; soluble protein in hyphae; flucytosine induced; macrophage-downregulated protein abundance; protein level decreases in stationary phase cultures
18	D8	orf19.12307	orf19.12307	RLS46	0.8261	1.4146	0.8449	1.02853	0.334476	0.4515	0.653	0.6138	0.572767	0.106833	0.3033	0.2357	0.3694	0.3028	0.0668514	0.0206482	Ortholog(s) have ATP-dependent 3'-5' RNA helicase activity, RNA binding, polynucleotide adenylyltransferase activity, protein binding, bridging activity
18	D9	orf19.12307	orf19.12307	RLS47	0.774	0.5981	1.0097	0.793933	0.206523	0.5442	0.6075	0.6922	0.614633	0.0742574	0.0457	0.0449	0.0125	0.0343667	0.0189413	0.000195191	Ortholog(s) have ATP-dependent 3'-5' RNA helicase activity, RNA binding, polynucleotide adenylyltransferase activity, protein binding, bridging activity
18	D10	orf19.12344	yfw5	JMR087	0.8277	0.8961	1.0323	0.9187	0.104155	0.476	0.5643	0.6546	0.564967	0.0893019	0.6741	0.4472	0.7705	0.6306	0.165982	0.578943	Protein of unknown function; flow model biofilm induce
18	D11	orf19.12465	rob1	RLS11	0.8231	0.91	0.8524	0.861833	0.0442113	0.4844	0.7116	0.8414	0.679133	0.180701	0.4082	0.5945	0.7448	0.5825	0.168621	0.535422	Zn(II)2Cys6 transcription factor; required for Spider model biofilm formation; mutant displays abnormal colony morphology and invasive growth; caspofungin repressed; flow model biofilm induced; rat catheter biofilm repressed
18	D12	orf19.12465	rob1	RLS12	0.734	0.7654	0.9721	0.823833	0.129359	0.4108	0.5281	0.8249	0.587933	0.213436	0.3625	0.5773	0.7397	0.559833	0.189206	0.872791	Zn(II)2Cys6 transcription factor; required for Spider model biofilm formation; mutant displays abnormal colony morphology and invasive growth; caspofungin repressed; flow model biofilm induced; rat catheter biofilm repressed
18	E1	orf19.12573	not5	JJH11	0.9082	0.3461	0.3938	0.549367	0.311673	0.0617	0.0428	0.0478	0.0507667	0.00979302	0.0457	0.0482	0.0058	0.0332333	0.0237908	0.303243	Protein with similarity to S. cerevisiae Not5p, a member of the transcription regulatory CCR4-NOT complex; required for hyphal growth; antigenic during human oral infection; greater expression in yeast-form cells than hyphae
18	E2	orf19.12573	not5	JJH12	1.0651	0.9126	0.7043	0.894	0.181118	0.5196	0.7061	0.4831	0.5696	0.119613	0.4037	0.1699	0.3758	0.316467	0.127695	0.0663504	Protein with similarity to S. cerevisiae Not5p, a member of the transcription regulatory CCR4-NOT complex; required for hyphal growth; antigenic during human oral infection; greater expression in yeast-form cells than hyphae
18	E3	orf19.1259	snt2	RLS21	1.1393	1.1414	1.168	1.14957	0.0159982	0.5195	0.7661	0.649	0.644867	0.123352	0.47	0.3854	0.5924	0.4826	0.104074	0.156573	Ortholog(s) have DNA binding, ubiquitin-protein transferase activity and role in histone catabolic process, histone ubiquitination, regulation of transcription from RNA polymerase II promoter in response to oxidative stress
18	E4	orf19.12598	zcf29	RLS17	0.9975	1.2481	0.4301	0.8919	0.4191	0.4665	0.7264	0.6114	0.601433	0.130236	0.2324	0.5681	0.5866	0.462367	0.199372	0.369006	Zn(II)2Cys6 transcription factor; mutants sensitive to caffeine and menadione, resistant to fenpropimorph; Hap43-repressed; mutants have decreased CFU in mouse kidneys and defects in filamentous growth; Spider biofilm induced
18	E5	orf19.12794	zsf1	G376-1	1.0209	0.4618	1.4794	0.987367	0.509628	0.4937	0.7285	0.6383	0.620167	0.118446	0.3993	0.3421	0.5802	0.440533	0.12429	0.14418	Ortholog od S. cerevisiae Tis11, a mRNA-binding protein; transcription regulated by yeast-hyphal switch; flow model biofilm induced; Spider biofilm repressed
18	E6	orf19.12794	zsf1	G376-2	1.022	0.5385	0.1468	0.5691	0.438402	0.5124	0.6859	0.62	0.6061	0.0875812	0.3075	0.2653	0.4063	0.326367	0.0723686	0.0130056	Ortholog od S. cerevisiae Tis11, a mRNA-binding protein; transcription regulated by yeast-hyphal switch; flow model biofilm induced; Spider biofilm repressed
18	E7	orf19.12803	ash1	RLS131	0.9291	0.6365	1.0927	0.8861	0.23112	0.6489	0.7139	0.6255	0.662767	0.0458023	0.1922	0.0905	0.0963	0.126333	0.0571159	0.000222035	GATA-like transcription factor; localizes to daughter cell, hyphal tip cell nuclei; mRNA localization mediated by She3; required for WT virulence and filamentous growth on solid media; Ras1 repressed in yeast, Cyr1 repressed yeast, hyphae
18	E8	orf19.12803	ash1	RLS132	0.9811	1.3087	1.2814	1.1904	0.181772	0.7094	0.6587	0.7678	0.711967	0.0545953	0.1075	0.3868	0.7786	0.4243	0.337118	0.218335	GATA-like transcription factor; localizes to daughter cell, hyphal tip cell nuclei; mRNA localization mediated by She3; required for WT virulence and filamentous growth on solid media; Ras1 repressed in yeast, Cyr1 repressed yeast, hyphae
18	E9	orf19.12832	hos2	GE92-1	0.8752	0.9122	0.8869	0.891433	0.018912	0.606	0.6532	0.7032	0.654133	0.0486067	0.4278	0.452	0.6837	0.521167	0.141277	0.198056	Putative protein deacetylase, deacetylates tubulin in vitro; genetic evidence suggests that Set3p and Hos2p function together as a complex involved in regulation of white-opaque switching, filamentous growth and virulence
18	E10	orf19.12832	hos2	GE92-6	0.712	0.3034	0.5759	0.530433	0.20806	0.4896	0.5645	0.7882	0.6141	0.155356	0.3424	0.5193	0.8434	0.568367	0.254079	0.8034	Putative protein deacetylase, deacetylates tubulin in vitro; genetic evidence suggests that Set3p and Hos2p function together as a complex involved in regulation of white-opaque switching, filamentous growth and virulence
18	E11	orf19.12832	hos2	K036-9	0.9219	0.4144	0.6003	0.645533	0.256756	0.4839	0.5056	0.8648	0.6181	0.213924	0.5125	0.5122	0.7916	0.605433	0.161225	0.93866	Putative protein deacetylase, deacetylates tubulin in vitro; genetic evidence suggests that Set3p and Hos2p function together as a complex involved in regulation of white-opaque switching, filamentous growth and virulence
18	E12	orf19.12893	orf19.12893	EO34-5	0.2271	0.4534	0.5009	0.3938	0.146307	0.0408	0.042	0	0.0276	0.0239098	0.0575	0.047	0	0.0348333	0.03062	0.763234	Putative ubiquitin-protein ligase; role in protein sumoylation, protein ubiquitination; Spider biofilm induced
18	F1	orf19.12893	orf19.12893	EO34-6	0.6496	0.6642	0.5797	0.631167	0.0451653	0.3091	0.5155	0.4242	0.416267	0.103428	0.1555	0.4989	0.4756	0.376667	0.19189	0.76876	Putative ubiquitin-protein ligase; role in protein sumoylation, protein ubiquitination; Spider biofilm induced
18	F2	orf19.12900	glo3	HM74-2	0.8414	1.064	1.1759	1.0271	0.170276	0.392	0.6461	0.5918	0.5433	0.133813	0.3604	0.4513	0.6562	0.4893	0.151517	0.667639	Putative ARF GTPase activator; role in COPI coating of Golgi vesicle, ER to Golgi vesicle-mediated transport, retrograde Golgi to ER vesicle-mediated transport; Spider biofilm repressed
18	F3	orf19.12900	glo3	HM74-3	0.9247	1.4708	0.7092	1.0349	0.392577	0.4287	0.6684	0.5982	0.5651	0.12323	0.3622	0.3823	0.3296	0.358033	0.0265959	0.0466358	Putative ARF GTPase activator; role in COPI coating of Golgi vesicle, ER to Golgi vesicle-mediated transport, retrograde Golgi to ER vesicle-mediated transport; Spider biofilm repressed
18	F4	orf19.12953	efh1	D966-1	1.1291	1.3801	1.1827	1.23063	0.132187	0.5551	0.7812	0.5441	0.6268	0.133827	0.2885	0.2461	0.5014	0.345333	0.13681	0.0634839	APSES transcription factor; homodimer; minor role in transcriptional regulation vs Efg1; regulates filamentous growth, phenotypic switch; EFG1 and EFH1 genetically interact; expression interferes with mouse intestinal tract colonization
18	F5	orf19.12953	efh1	D966-2	0.9605	0.2258	0.8027	0.663	0.38676	0.584	0.7573	0.613	0.651433	0.0928228	0.2347	0.2243	0.634	0.364333	0.233596	0.119032	APSES transcription factor; homodimer; minor role in transcriptional regulation vs Efg1; regulates filamentous growth, phenotypic switch; EFG1 and EFH1 genetically interact; expression interferes with mouse intestinal tract colonization
18	F6	orf19.12998	orf19.12998	JMR088	1.0406	0.8908	0.8135	0.914967	0.115463	0.6541	0.7192	0.7852	0.7195	0.0655505	0.2578	0.2984	0.4257	0.3273	0.0876014	0.00342391	Putative transcriptional regulator of ribonucleotide reductase genes; Spider biofilm induced
18	F7	orf19.12998	orf19.12998	L213-4	1.0301	0.7529	0.8114	0.8648	0.146112	0.7052	0.901	0.7065	0.7709	0.112672	0.3383	0.2151	0.6988	0.4174	0.251364	0.0903363	Putative transcriptional regulator of ribonucleotide reductase genes; Spider biofilm induced
18	F8	orf19.13111	orf19.13111	JMR035	0.5652	1.1648	0.9277	0.8859	0.301978	0.6308	0.7777	0.7074	0.7053	0.0734725	0.1829	0.1122	0.6363	0.310467	0.284386	0.080403	Ortholog(s) have chromatin binding, transcription coactivator activity
18	F9	orf19.13111	orf19.13111	JMR036	0.93	1.2757	0.5978	0.9345	0.338972	0.6079	0.8713	0.8257	0.7683	0.140769	0.3467	0.3541	0.5685	0.4231	0.125974	0.0340177	Ortholog(s) have chromatin binding, transcription coactivator activity
18	F10	orf19.13277	mbp1	RLS76	0.0845	1.1731	0.5803	0.612633	0.54502	0.5769	0.563	0.8162	0.652033	0.142342	0.4344	0.5999	0.3267	0.453667	0.137615	0.157691	Putative component of the MBF transcription complex involved in G1/S cell-cycle progression; non-periodic mRNA expression; predicted, conserved MBF binding sites upstream of G1/S-regulated genes
18	F11	orf19.13277	mbp1	RLS77	0.7218	0.5035	1.032	0.752433	0.265578	0.6385	0.8153	0.8839	0.779233	0.126613	0.4461	0.2316	0.575	0.417567	0.173469	0.0433801	Putative component of the MBF transcription complex involved in G1/S cell-cycle progression; non-periodic mRNA expression; predicted, conserved MBF binding sites upstream of G1/S-regulated genes
18	F12	orf19.13331	nto1	JMR062	0.9628	0.913	1.0766	0.984133	0.0838604	0.5452	0.8173	1.1057	0.822733	0.280289	0.707	0.4998	0.7592	0.655333	0.137201	0.405424	Putative histone acetyltransferase complex subunit; induced upon low-level peroxide stress; Spider biofilm induced
18	G1	orf19.13331	nto1	JMR063	0.4945	0.7506	0.3424	0.529167	0.206296	0.5011	0.6834	0.6812	0.6219	0.104622	0.1787	0.2736	0.7711	0.4078	0.318185	0.330326	Putative histone acetyltransferase complex subunit; induced upon low-level peroxide stress; Spider biofilm induced
18	G2	orf19.13459	uga32	GR52-1	0.9152	1.0193	1.0809	1.00513	0.0837535	0.4613	0.7016	0.643	0.601967	0.125295	0.388	0.3283	0.5757	0.430667	0.129101	0.174451	Predicted Zn(II)2Cys6 transcription factor; has similarity to S. cerevisiae Uga3, a transcription factor involved in the regulation of gamma-aminobutyrate metabolism genes; rat catheter biofilm induced
18	G3	orf19.13459	uga32	GR52-3	1.0064	0.1934	0.6925	0.630767	0.410001	0.4516	0.5919	0.6058	0.549767	0.0852984	0.5982	0.6467	0.8822	0.709033	0.151915	0.188511	Predicted Zn(II)2Cys6 transcription factor; has similarity to S. cerevisiae Uga3, a transcription factor involved in the regulation of gamma-aminobutyrate metabolism genes; rat catheter biofilm induced
18	G4	orf19.13584	put3	RLS48	1.1336	0.6546	0.6519	0.813367	0.277333	0.4613	0.7205	0.6172	0.599667	0.130486	0.2711	0.3642	0.7169	0.450733	0.23516	0.391784	Zn(II)2Cys6 transcription factor; has similarity to S. cerevisiae Put3, a transcription factor involved in the regulation of proline utilization genes
18	G5	orf19.13584	put3	RLS49	1.0034	0.6709	0.1785	0.6176	0.415025	0.5224	0.716	0.6654	0.6346	0.100408	0.2075	0.2633	0.6792	0.383333	0.257743	0.190745	Zn(II)2Cys6 transcription factor; has similarity to S. cerevisiae Put3, a transcription factor involved in the regulation of proline utilization genes
18	G6	orf19.13607	orf19.13607	RLS78	1.0317	1.2371	1.3581	1.20897	0.165009	0.4931	0.7752	0.6952	0.6545	0.145387	0.3478	0.4528	0.7414	0.514	0.203812	0.386074	Ortholog of C. dubliniensis CD36 : Cd36_06390, C. parapsilosis CDC317 : CPAR2_209040, Candida tenuis NRRL Y-1498 : CANTEDRAFT_114052 and Debaryomyces hansenii CBS767 : DEHA2D14300g
18	G7	orf19.13607	orf19.13607	RLS79	0	0.3168	0.6183	0.3117	0.309182	0.0366	0.0393	0.0175	0.0311333	0.0118837	0.0424	0.0482	0	0.0302	0.0263143	0.958036	Ortholog of C. dubliniensis CD36 : Cd36_06390, C. parapsilosis CDC317 : CPAR2_209040, Candida tenuis NRRL Y-1498 : CANTEDRAFT_114052 and Debaryomyces hansenii CBS767 : DEHA2D14300g
18	G8	orf19.13772	orf19.13772	HQ12-3	0.7413	0.7109	0.7437	0.731967	0.0182837	0.4273	0.6767	0.6736	0.592533	0.143105	0.519	0.1212	0.7193	0.453167	0.304436	0.512689	Ortholog of C. dubliniensis CD36 : Cd36_34040, C. parapsilosis CDC317 : CPAR2_205850, Candida tenuis NRRL Y-1498 : CANTEDRAFT_132607 and Debaryomyces hansenii CBS767 : DEHA2A11638g
18	G9	orf19.13772	orf19.13772	HQ12-7	0.7483	0.6801	1.407	0.945133	0.401439	0.4941	0.7308	0.8186	0.681167	0.167847	0.49	0.2783	0.4424	0.403567	0.111064	0.0752521	Ortholog of C. dubliniensis CD36 : Cd36_34040, C. parapsilosis CDC317 : CPAR2_205850, Candida tenuis NRRL Y-1498 : CANTEDRAFT_132607 and Debaryomyces hansenii CBS767 : DEHA2A11638g
18	G10	orf19.13772	orf19.13772	RLS31	0.2176	1.167	0.4191	0.601233	0.500219	0.681	0.7619	0.8433	0.762067	0.0811501	0.2676	0.4583	0.982	0.5693	0.369909	0.427765	Ortholog of C. dubliniensis CD36 : Cd36_34040, C. parapsilosis CDC317 : CPAR2_205850, Candida tenuis NRRL Y-1498 : CANTEDRAFT_132607 and Debaryomyces hansenii CBS767 : DEHA2A11638g
18	G11	orf19.13772	orf19.13772	RLS32	1.0006	0.945	0.6858	0.877133	0.168015	0.4922	0.6298	0.8574	0.6598	0.184439	0.3628	0.3551	0.6396	0.4525	0.162079	0.217469	Ortholog of C. dubliniensis CD36 : Cd36_34040, C. parapsilosis CDC317 : CPAR2_205850, Candida tenuis NRRL Y-1498 : CANTEDRAFT_132607 and Debaryomyces hansenii CBS767 : DEHA2A11638g
18	G12	orf19.14004	orf19.14004	RLS42	0.8203	0.4631	1.265	0.849467	0.401745	0.5111	0.6244	0.9314	0.688967	0.217462	0.3714	0.4119	0.6109	0.464733	0.128194	0.198742	Ortholog(s) have COPI-coated vesicle, Golgi apparatus localization
18	H1	orf19.14004	orf19.14004	RLS43	0.39	0.7893	0.9178	0.699033	0.275235	0.2155	0.2863	0.6523	0.3847	0.234437	0.414	0.4636	0.5357	0.4711	0.0611957	0.57024	Ortholog(s) have COPI-coated vesicle, Golgi apparatus localization
18	H2	orf19.14005	wor4	RLS82	0.5397	0.6085	1.4063	0.8515	0.481701	0.3367	0.2895	0.4534	0.359867	0.0843702	0.1085	0.078	0.1949	0.127133	0.0606367	0.0178448	Predicted C2H2 zinc finger protein, involved in transcriptional regulation of white-opaque phenotypic switching; activator of the opaque cell type
18	H3	orf19.14005	wor4	RLS83	0.5156	0.5234	0.4884	0.509133	0.0183743	0.4411	0.6446	0.6207	0.5688	0.111235	0.1294	0.2245	0.6932	0.349033	0.301826	0.302197	Predicted C2H2 zinc finger protein, involved in transcriptional regulation of white-opaque phenotypic switching; activator of the opaque cell type
18	H4	orf19.14046	orf19.14046	ID27-1	0.6104	0.5142	0.9907	0.7051	0.25197	0.6336	0.6924	0.7104	0.6788	0.0401657	0.1345	0.3951	0.7068	0.412133	0.28653	0.185641	Protein of unknown function; Spider biofilm induced
18	H5	orf19.14046	orf19.14046	ID27-3	0.7215	0.537	0.257	0.505167	0.23388	0.4543	0.6805	0.7551	0.629967	0.156638	0.3345	0.4894	0.8375	0.5538	0.25761	0.684287	Protein of unknown function; Spider biofilm induced
18	H6	orf19.14093	rpd31	RLS105	0.5171	0.5427	0.592	0.5506	0.0380698	0.4693	0.8056	0.7154	0.663433	0.174068	0.3592	0.3984	0.745	0.500867	0.212332	0.363078	Putative histone deacetylase; involved in regulation of white-opaque switch; Spider biofilm repressed
18	H7	orf19.14093	rpd31	RLS106	1.0141	0.5657	0.7193	0.766367	0.227875	0.464	0.7597	0.7462	0.656633	0.166962	0.5214	0.4071	0.8996	0.609367	0.257765	0.802976	Putative histone deacetylase; involved in regulation of white-opaque switch; Spider biofilm repressed
18	H8	orf19.14139	elc1	JMR046	1.0043	0.4965	1.1084	0.869733	0.327394	0.4417	0.3909	0.8326	0.555067	0.241689	0.3927	0.6088	0.6342	0.545233	0.132707	0.953709	Putative elongin C; transcript regulated by Nrg1 and Mig1; regulated by Gcn2 and Gcn4
18	H9	orf19.14139	elc1	JMR047	0.8324	1.3962	1.1572	1.1286	0.282986	0.5298	0.4741	0.7039	0.569267	0.119876	0.0987	0.1994	0.348	0.215367	0.125415	0.0241614	Putative elongin C; transcript regulated by Nrg1 and Mig1; regulated by Gcn2 and Gcn4
18	H10	orf19.14185	taf11	RLS36	0.8193	0.8459	1.2521	0.972433	0.242563	0.4898	0.6214	0.7597	0.623633	0.134964	0.282	0.5986	0.9106	0.597067	0.314303	0.899485	Ortholog(s) have chromatin binding activity, role in RNA polymerase II transcriptional preinitiation complex assembly and transcription factor TFIID complex localization
18	H11	orf19.14185	taf11	RLS37	0.9463	1.2824	1.1232	1.1173	0.168128	0.4929	0.6786	0.924	0.6985	0.216238	0.1985	0.6732	0.5546	0.475433	0.247054	0.304527	Ortholog(s) have chromatin binding activity, role in RNA polymerase II transcriptional preinitiation complex assembly and transcription factor TFIID complex localization
18	H12	DAY286	wt		0.9761	1.2154	0.9632	1.05157	0.14203	0.1996	0.6182	0.9811	0.599633	0.391081	0.4434	0.4001	0.8563	0.5666	0.25182	0.908035
19	A1	orf19.1464	bmt5	JG54-7	1.2187	0.5997	0.6749	0.8311	0.337771	0.4519	0.8649	0.6552	0.657333	0.206508	0.3593	0.3393	1.231	0.6432	0.509148	0.966598	Putative beta-mannosyltransferase involved in beta-1,2-mannosylation of phospholipomannan; 9-member family includes Bmt1, Bmt2, Bmt3, and Bmtp with roles in mannosylation of cell wall phosphopeptidomannan; Spider biofilm induced
19	A2	orf19.1464	bmt5	JG54-8	1.144	1.16	0.7472	1.01707	0.233848	0.5045	0.5854	0.8254	0.638433	0.166894	0.1286	0.4411	0.3068	0.292167	0.156763	0.0588413	Putative beta-mannosyltransferase involved in beta-1,2-mannosylation of phospholipomannan; 9-member family includes Bmt1, Bmt2, Bmt3, and Bmtp with roles in mannosylation of cell wall phosphopeptidomannan; Spider biofilm induced
19	A3	orf19.1476	ime4	JMR090	1.1305	0.8762	0.8864	0.964367	0.143966	0.4741	0.6242	0.7579	0.618733	0.141979	0.3704	0.291	0.3004	0.3206	0.0433834	0.0253918	Ortholog(s) have mRNA (N6-adenosine)-methyltransferase activity, role in mRNA methylation, meiotic nuclear division, negative regulation of pseudohyphal growth and MIS complex localization
19	A4	orf19.1476	ime4	RLS107	1.1272	0.935	0.8453	0.969167	0.144022	0.4969	0.5033	0.6868	0.562333	0.107839	0.3786	0.5438	0.6769	0.5331	0.149438	0.79711	Ortholog(s) have mRNA (N6-adenosine)-methyltransferase activity, role in mRNA methylation, meiotic nuclear division, negative regulation of pseudohyphal growth and MIS complex localization
19	A5	orf19.1476	ime4	RLS108	0.7155	0.7657	0.8738	0.785	0.0808955	0.1952	0.3627	0.6531	0.403667	0.231683	0.5474	0.4494	0.6952	0.564	0.123738	0.35	Ortholog(s) have mRNA (N6-adenosine)-methyltransferase activity, role in mRNA methylation, meiotic nuclear division, negative regulation of pseudohyphal growth and MIS complex localization
19	A6	orf19.1499	ctf1	RLS9	0.8425	1.215	0.8137	0.957067	0.22384	0.7138	0.5808	0.7884	0.694333	0.10516	0.2555	0.9626	0.638	0.6187	0.353945	0.740664	Putative zinc-finger transcription factor, similar to A. nidulans FarA and FarB; activates genes required for fatty acid degradation; induced by oleate; null mutant displays carbon source utilization defects and slightly reduced virulence
19	A7	orf19.1499	ctf1	RLS10	1.1255	0.8676	1.1772	1.05677	0.16585	0.6932	0.5952	0.814	0.7008	0.109598	0.3718	0.4716	0.6867	0.510033	0.16093	0.164931	Putative zinc-finger transcription factor, similar to A. nidulans FarA and FarB; activates genes required for fatty acid degradation; induced by oleate; null mutant displays carbon source utilization defects and slightly reduced virulence
19	A8	orf19.1533	orf19.1533	GA15-2	0.8725	0.7398	0.5192	0.7105	0.178463	0.397	0.6185	0.8137	0.609733	0.208488	0.6769	0.5004	0.6396	0.605633	0.0930235	0.976675	Possible vacuolar protein; Hap43-induced gene
19	A9	orf19.1533	orf19.1533	GA15-3	0.8083	0.3112	1.4576	0.859033	0.574881	0.4769	0.3393	0.6909	0.502367	0.177178	0.3394	0.6453	0.9124	0.632367	0.286719	0.540667	Possible vacuolar protein; Hap43-induced gene
19	A10	orf19.1576	orf19.1576	RLS20	1.1536	0.6645	0.9579	0.925333	0.246171	0.5304	0.6034	0.8352	0.656333	0.159145	0.3069	0.5461	0.7708	0.541267	0.231988	0.51778	Ortholog(s) have nuclear localization sequence binding, ubiquitin binding activity, role in response to ethanol and cytosol localization
19	A11	orf19.1685	zcf7	JMR049	0.9775	1.1597	0.4975	0.878233	0.342078	0.0725	0.7327	0.8444	0.549867	0.417167	0.6142	0.6386	0.8409	0.6979	0.124441	0.58753	Predicted Zn(II)2Cys6 transcription factor; mutant shows reduced colony wrinkling on Spider medium and is unable to utilize mannitol as a carbon source; mutants have increased colonization of mouse kidneys
19	A12	orf19.1973	hap5	JMR053	0.986	0.8673	0.1052	0.652833	0.477964	0.4993	0.7205	1.0125	0.7441	0.257413	0.5759	0.613	0.6763	0.621733	0.0507666	0.4645	Component of CCAAT-binding transcription factor; roles in filamentous growth, low-iron induction of FRP1; regulates genes involved in respiratory growth; functional homolog of S. cerevisiae Hap5p; Cap1p-dependent expression in low iron
19	B1	orf19.1973	hap5	JMR054	1.1049	0.5496	1.0606	0.905033	0.30861	0.3976	0.6996	0.4619	0.5197	0.159081	0.2202	0.2766	0.5837	0.360167	0.195629	0.334685	Component of CCAAT-binding transcription factor; roles in filamentous growth, low-iron induction of FRP1; regulates genes involved in respiratory growth; functional homolog of S. cerevisiae Hap5p; Cap1p-dependent expression in low iron
19	B2	orf19.2012	not3	HL11-1	1.0683	1.033	1.4023	1.16787	0.203791	0.4699	0.6589	0.6756	0.601467	0.114246	0.4505	0.3176	0.4201	0.396067	0.0696333	0.0564471	Transcriptional regulator; not required for buccal epithelial cell adherence or virulence in mouse systemic infection; null mutant colonies exhibit slightly decreased filamentation ratio; required for yeast adherence to silicone substrate
19	B3	orf19.2012	not3	HL11-3	0.6073	0.6109	1.0066	0.7416	0.229504	0.3761	0.7356	0.7548	0.622167	0.213316	0.0961	0.2848	0.3958	0.2589	0.151519	0.073978	Transcriptional regulator; not required for buccal epithelial cell adherence or virulence in mouse systemic infection; null mutant colonies exhibit slightly decreased filamentation ratio; required for yeast adherence to silicone substrate
19	B4	orf19.2105	cwc24	JMR091	0.8321	0.4618	0.4051	0.566333	0.2319	0.441	0.5766	0.6871	0.568233	0.123263	0.4976	0.1976	0.4181	0.3711	0.155424	0.160314	Putative pre-mRNA-splicing factor; possibly an essential gene, disruptants not obtained by UAU1 method
19	B5	orf19.2747	rgt1	HK21-1	0.8013	0.9	0.9195	0.8736	0.0633682	0.4749	0.6146	0.774	0.621167	0.149658	0.5784	0.3949	0.5838	0.519033	0.107537	0.391456	Zn(II)2Cys6 transcription factor; transcriptional repressor involved in the regulation of glucose transporter genes; ortholog of S. cerevisiae Rgt1; mutants display decreased colonization of mouse kidneys
19	B6	orf19.2747	rgt1	HK21-3	1.0481	1.191	1.2281	1.15573	0.0950411	0.5997	0.5916	0.7405	0.643933	0.0837272	0.4204	0.4904	0.6841	0.531633	0.1366	0.291511	Zn(II)2Cys6 transcription factor; transcriptional repressor involved in the regulation of glucose transporter genes; ortholog of S. cerevisiae Rgt1; mutants display decreased colonization of mouse kidneys
19	B7	orf19.391	upc2	JMR038	0.7099	0.3526	0.7606	0.6077	0.222373	0.205	0.4759	0.6968	0.459233	0.246323	0.4167	0.1139	0.8245	0.4517	0.356591	0.977424	Zn2-Cys6 transcript factor; regulator of ergosterol biosynthetic genes and sterol uptake; binds ERG2 promoter; induced by ergosterol depletion, by azoles, anaerobicity; macrophage/pseudohyphal-repressed; flow model biofilm induced
19	B8	orf19.391	upc2	JMR039	0.5796	0.5024	0.6358	0.5726	0.0669749	0.2121	0.4842	0.656	0.450767	0.223831	0.2683	0.2288	0.5272	0.341433	0.162086	0.530838	Zn2-Cys6 transcript factor; regulator of ergosterol biosynthetic genes and sterol uptake; binds ERG2 promoter; induced by ergosterol depletion, by azoles, anaerobicity; macrophage/pseudohyphal-repressed; flow model biofilm induced
19	B9	orf19.4524	zcf24	HM72-4	1.0431	1.278	1.2088	1.17663	0.120708	0.5202	0.6133	0.7714	0.634967	0.126994	0.4813	0.71	0.8331	0.6748	0.178522	0.768567	Predicted Zn(II)2Cys6 transcription factor; caspofungin induced; Hap43-repressed
19	B10	orf19.4524	zcf24	HM72-5	0.9766	1.0088	1.0151	1.00017	0.020651	0.4588	0.6276	0.7541	0.6135	0.148154	0.2537	0.5257	0.8626	0.547333	0.305026	0.752384	Predicted Zn(II)2Cys6 transcription factor; caspofungin induced; Hap43-repressed
19	B11	orf19.4869	sfu1	FJS23	0.9797	0.7872	0.7058	0.824233	0.140655	0.4721	0.5813	0.7471	0.600167	0.138467	0.5686	0.4707	0.9431	0.6608	0.249331	0.731359	GATA-type transcription factor; regulator of iron-responsive genes; represses iron utilization genes if iron is present; Hap43-repressed; promotes gastrointestinal commensalism in mice; Spider biofilm induced
19	B12	orf19.5871	snf5	JC25-6	-0.0019	-0.0003	0.002	-6.66667e-05	0.00196044	-0.0011	0.9864	0.1177	0.367667	0.539121	0.0168	0.002	0.5265	0.181767	0.29864	0.628959	SWI/SNF chromatin remodeling complex subunit involved in transcriptional regulation; mutants have defects in silicone adherence, biofilm formation, hyphal morphogenesis, cell wall defects; increased cell aggregation during yeast form growth
19	C1	orf19.5871	snf5	JC25-7	0.0004	0.0713	0.0002	0.0239667	0.040992	0.0005	-0.0027	0.0358	0.0112	0.0213642	-0.0015	0.0013	0.1234	0.0410667	0.0713165	0.525395	SWI/SNF chromatin remodeling complex subunit involved in transcriptional regulation; mutants have defects in silicone adherence, biofilm formation, hyphal morphogenesis, cell wall defects; increased cell aggregation during yeast form growth
19	C2	orf19.6011	sin3	RLS44	0.6285	1.272	0.9414	0.9473	0.321791	0.2821	0.4825	0.4833	0.415967	0.115933	0.3998	0.446	0.328	0.391267	0.059461	0.759115	Protein similar to S. cerevisiae Sin3p (transcriptional corepressor involved in histone deacetylase recruitment); has paired amphipathic helix PAH1 domain; interacts with ScOpi1p, not CaOpi1p; transposon mutation affects filamentous growth
19	C3	orf19.6011	sin3	RLS45	0.7937	1.2018	0.9861	0.993867	0.204161	0.3245	0.4517	0.645	0.473733	0.161382	0.4346	0.6548	0.3492	0.479533	0.157677	0.96662	Protein similar to S. cerevisiae Sin3p (transcriptional corepressor involved in histone deacetylase recruitment); has paired amphipathic helix PAH1 domain; interacts with ScOpi1p, not CaOpi1p; transposon mutation affects filamentous growth
19	C4	orf19.6109	tup1	JMR069	-0.0019	0.0042	0.7093	0.2372	0.408862	-0.0019	0.4875	0.0025	0.1627	0.281294	-0.0037	0.7359	0.0009	0.244367	0.425687	0.795341	Transcriptional corepressor; represses filamentous growth; regulates switching; role in germ tube induction, farnesol response; in repression pathways with Nrg1, Rfg1; farnesol upregulated in biofilm; rat catheter, Spider biofilm repressed
19	C5	orf19.6109	tup1	JMR070	0.0001	0.0037	-0.0007	0.00103333	0.00234379	-0.0005	-0.0041	0.003	-0.000533333	0.00355012	-0.0019	0.0037	0.0027	0.0015	0.00298664	0.490051	Transcriptional corepressor; represses filamentous growth; regulates switching; role in germ tube induction, farnesol response; in repression pathways with Nrg1, Rfg1; farnesol upregulated in biofilm; rat catheter, Spider biofilm repressed
19	C6	orf19.6904	gcn3	GR08-2	0.9022	1.3269	1.2552	1.16143	0.227347	0.4729	0.6391	0.8243	0.645433	0.175786	0.7074	0.6117	0.8694	0.7295	0.130264	0.542135	Putative translation initiator; downregulated in the presence of human whole blood or polymorphonuclear (PMN) cells
19	C7	orf19.7017	yox1	JMR092	1.1176	0.4741	1.076	0.889233	0.360117	0.3975	0.5158	0.6517	0.521667	0.127202	0.5102	0.7106	0.821	0.6806	0.157557	0.245596	Putative homeodomain-containing transcription factor; transcriptional repressor; periodic mRNA expression, peak at cell-cycle G1/S phase
19	C8	orf19.7017	yox1	JMR093	1.0184	1.3531	0.7623	1.0446	0.29627	0.4741	0.5284	0.7942	0.5989	0.1713	0.1684	0.2489	0.3565	0.257933	0.0943748	0.0391771	Putative homeodomain-containing transcription factor; transcriptional repressor; periodic mRNA expression, peak at cell-cycle G1/S phase
19	C9	orf19.7098	orf19.7098	RLS135	0.8727	0.943	1.313	1.0429	0.23654	0.4323	0.6134	0.7738	0.6065	0.170855	0.3675	0.7691	0.813	0.649867	0.24552	0.814097	Putative protein of unknown function; Hap43-repressed; repressed by nitric oxide; Spider biofilm induced
19	C10	orf19.7098	orf19.7098	RLS136	1.0078	1.1867	1.1675	1.12067	0.0982157	0.4058	0.4388	0.7982	0.5476	0.217652	0.0273	0.1545	1.0134	0.3984	0.53639	0.678391	Putative protein of unknown function; Hap43-repressed; repressed by nitric oxide; Spider biofilm induced
19	C11	orf19.7317	uga33	JMR078	1.0022	1.1316	0.9539	1.02923	0.0918827	0.4305	0.5486	0.7835	0.587533	0.179692	0.252	0.4099	0.9304	0.530767	0.354983	0.81698	Zinc-finger transcription factor; similar to S. cerevisiae Uga3 which regulates gamma-aminobutyrate metabolism gene expression; required for yeast cell adherence to silicone substrate; rat catheter biofilm induced
19	C12	orf19.7317	uga33	JMR079	1.0039	1.0291	0.7977	0.943567	0.126951	0.4145	0.6946	0.9323	0.680467	0.259189	0.5781	0.622	0.8468	0.6823	0.144142	0.99197	Zinc-finger transcription factor; similar to S. cerevisiae Uga3 which regulates gamma-aminobutyrate metabolism gene expression; required for yeast cell adherence to silicone substrate; rat catheter biofilm induced
19	D1	orf19.7319	suc1	RLS3	0.9883	0.3238	1.4359	0.916	0.559564	0.3272	0.6264	0.6699	0.541167	0.186573	0.2424	0.3611	0.518	0.373833	0.138241	0.280047	Zinc-finger transcription factor; regulates alpha-glucosidase exression; complements S. cerevisiae suc2 for sucrose utilization and mal13 maltase defect; required for yeast cell adherence to silicone substrate; rat catheter biofilm induced
19	D2	orf19.7319	suc1	RLS4	0.8977	0.8172	1.5252	1.08003	0.387621	0.3867	0.5489	0.1624	0.366	0.19408	0.5066	0.2713	0.2896	0.355833	0.130888	0.943649	Zinc-finger transcription factor; regulates alpha-glucosidase exression; complements S. cerevisiae suc2 for sucrose utilization and mal13 maltase defect; required for yeast cell adherence to silicone substrate; rat catheter biofilm induced
19	D3	orf19.7371	zcf35	RLS26	0.8652	1.4373	0.8066	1.03637	0.348452	0.4024	0.6088	0.6857	0.565633	0.1465	0.5411	0.2248	0.564	0.4433	0.189573	0.426437	Zn(II)2Cys6 transcription factor; Hap43-induced; Spider biofilm induced
19	D4	orf19.7371	zcf35	RLS27	1.0556	0.7629	1.0749	0.964467	0.174828	0.3948	0.6146	0.749	0.586133	0.178808	0.6301	0.2745	0.6803	0.5283	0.221226	0.742495	Zn(II)2Cys6 transcription factor; Hap43-induced; Spider biofilm induced
19	D5	orf19.7372	mrr1	IU75-1	-0.0005	0.0004	1.0302	0.343367	0.594815	-0.0029	0.5783	0.0025	0.192633	0.334008	-0.0037	0.3972	0.0026	0.132033	0.229663	0.808458	Putative Zn(II)2Cys6 transcription factor; regulator of MDR1 transcription; gain-of-function mutations cause upregulation of MDR1 (a plasma membrane multidrug efflux pump) and multidrug resistance; Hap43-induced
19	D6	orf19.7372	mrr1	IU75-3	1.0753	0.8086	1.2366	1.04017	0.216152	0.4232	0.5741	0.8152	0.604167	0.197722	0.5805	0.3082	0.8251	0.571267	0.258574	0.869534	Putative Zn(II)2Cys6 transcription factor; regulator of MDR1 transcription; gain-of-function mutations cause upregulation of MDR1 (a plasma membrane multidrug efflux pump) and multidrug resistance; Hap43-induced
19	D7	orf19.7372	mrr1	RLS56	1.0332	1.0518	0.4241	0.836367	0.357155	0.4147	0.6057	0.7754	0.5986	0.180455	0.5587	0.5083	0.7773	0.614767	0.142996	0.909067	Putative Zn(II)2Cys6 transcription factor; regulator of MDR1 transcription; gain-of-function mutations cause upregulation of MDR1 (a plasma membrane multidrug efflux pump) and multidrug resistance; Hap43-induced
19	D8	orf19.7372	mrr1	RLS57	0.9171	0.8919	1.0744	0.961133	0.0988977	0.4542	0.5975	0.7302	0.593967	0.138034	0.5752	0.4739	0.8566	0.635233	0.198287	0.782073	Putative Zn(II)2Cys6 transcription factor; regulator of MDR1 transcription; gain-of-function mutations cause upregulation of MDR1 (a plasma membrane multidrug efflux pump) and multidrug resistance; Hap43-induced
19	D9	orf19.7374	cta4	RLS1	0.7219	0.9119	1.2641	0.965967	0.275114	0.3609	0.6015	0.7405	0.567633	0.192053	0.639	0.3496	0.7922	0.5936	0.224766	0.88645	Zn(II)2Cys6 transcription factor; induced by nitric oxide; induced by Mnl1 under weak acid stress; repressed upon adherence to polystyrene; Hap43-repressed; Spider biofilm induced
19	D10	orf19.7374	cta4	RLS2	1.0394	1.0429	1.1146	1.06563	0.0424425	0.4531	0.5043	0.8079	0.588433	0.19178	0.3609	0.5664	0.8626	0.596633	0.252213	0.966395	Zn(II)2Cys6 transcription factor; induced by nitric oxide; induced by Mnl1 under weak acid stress; repressed upon adherence to polystyrene; Hap43-repressed; Spider biofilm induced
19	D11	orf19.7381	ahr1	J793-2	1.0576	0.7564	0.7822	0.8654	0.166949	0.4626	0.7044	0.9183	0.6951	0.227992	0.6799	0.7694	1.0219	0.823733	0.177356	0.483549	Zn(II)2Cys6 transcription factor; involved in regulation of adhesion genes; involved in white-opaque switch; forms complex with Mcm1; mutant is sensetive to 5-fluorocytosine and lithium chloride; Spider biofilm induced
19	D12	orf19.7381	ahr1	J793-4	0.8334	0.7226	0.4231	0.6597	0.212259	0.3817	0.7558	1.0965	0.744667	0.35753	0.6982	0.7404	1.1082	0.848933	0.225521	0.691207	Zn(II)2Cys6 transcription factor; involved in regulation of adhesion genes; involved in white-opaque switch; forms complex with Mcm1; mutant is sensetive to 5-fluorocytosine and lithium chloride; Spider biofilm induced
19	E1	orf19.7385	lee1	IN73-1	1.0168	0.2814	1.4432	0.9138	0.587709	0.3133	0.8491	0.6294	0.597267	0.269341	0.3058	0.3904	0.5333	0.409833	0.114988	0.329795	CCCH zinc finger protein; Spider biofilm induced
19	E2	orf19.7385	lee1	IN73-2	0.9056	0.7617	0.6104	0.759233	0.147615	0.3134	0.6044	0.7114	0.543067	0.205967	0.4772	0.3555	0.4486	0.4271	0.063635	0.404211	CCCH zinc finger protein; Spider biofilm induced
19	E3	orf19.7612	ctm1	GG91-1	0.8652	0.9747	1.0574	0.965767	0.0964109	0.3859	0.6547	0.6636	0.568067	0.157824	0.6026	0.502	0.7702	0.624933	0.135488	0.660521	Putative cytochrome c lysine methyltransferase; regulated by Gcn2 and Gcn4; transcript induced by Mnl1 under weak acid stress; early-stage flow model biofilm induced
19	E4	orf19.7612	ctm1	GG91-5	0.8173	0.9531	1.0523	0.9409	0.117974	0.3879	0.7366	0.7345	0.619667	0.200719	0.6296	0.9769	0.924	0.8435	0.187122	0.230585	Putative cytochrome c lysine methyltransferase; regulated by Gcn2 and Gcn4; transcript induced by Mnl1 under weak acid stress; early-stage flow model biofilm induced
19	E5	orf19.7622	spt3	RLS133	-0.0002	0.0013	1.0465	0.3492	0.60388	-0.0005	0.356	0.0084	0.1213	0.203305	-0.0017	0.0015	0.0059	0.0019	0.00381576	0.366645	Functional homolog of S. cerevisiae Spt3p; required for virulence in mouse systemic infection; homozygous null mutant is hyperfilamentous
19	E6	orf19.7622	spt3	RLS134	-0.0018	-0.0023	0.0216	0.00583333	0.0136566	-0.0016	0.0021	0.0002	0.000233333	0.00185023	-0.0016	0.0001	0.0054	0.0013	0.00365103	0.675108	Functional homolog of S. cerevisiae Spt3p; required for virulence in mouse systemic infection; homozygous null mutant is hyperfilamentous
19	E7	orf19.8586	skn7	G555-2	0.8927	1.2274	0.2007	0.7736	0.523609	0.4297	0.6062	0.875	0.636967	0.224239	0.4936	0.4841	0.8389	0.605533	0.202157	0.86566	Putative homolog of S. cerevisiae Skn7p, which is predicted to be a response regulator protein in a phosphorelay signal transduction pathway; required for normal hydrogen peroxide resistance
19	E8	orf19.8586	skn7	G555-4	1.0242	0.912	0.9185	0.951567	0.0629862	0.425	0.5254	0.8456	0.598667	0.219664	0.4672	0.2451	0.7148	0.4757	0.234965	0.544074	Putative homolog of S. cerevisiae Skn7p, which is predicted to be a response regulator protein in a phosphorelay signal transduction pathway; required for normal hydrogen peroxide resistance
19	E9	orf19.8634	sko1	JMR061	0.8072	1.1134	0.9293	0.949967	0.154143	0.3945	0.574	0.8443	0.604267	0.226422	0.395	0.4564	1.0171	0.622833	0.342822	0.94137	bZIP transcription factor; involved in cell wall damage response; represses the yeast-to-hypha transition; mutants are caspofungin sensitive; induced by osmotic stress via Hog1; induced by Mnl1 under weak acid stress
19	E10	blank
19	E11	blank
19	E12	blank
19	F1	orf19.4288	cta7	HW25-2	0.8637	1.3618	1.1031	1.10953	0.249112	0.0938	0.655	0.793	0.513933	0.370331	0.2422	0.2667	0.4573	0.322067	0.117754	0.440652	Zn(II)2Cys6 transcription factor; activates transcription in 1-hybrid assay in S. cerevisiae; has similarity to S. cerevisiae Stb4
19	F2	orf19.4288	cta7	HW25-8	0.8712	0.6148	0.6585	0.714833	0.137169	0.2446	0.5944	0.634	0.491	0.214305	0.6622	0.3332	0.3424	0.445933	0.187349	0.797493	Zn(II)2Cys6 transcription factor; activates transcription in 1-hybrid assay in S. cerevisiae; has similarity to S. cerevisiae Stb4
19	F3	orf19.2963	orf19.2963	J120-1	0.9039	1.1832	0.905	0.997367	0.160937	0.3213	0.6595	0.7188	0.566533	0.214438	0.5856	0.1926	0.5505	0.4429	0.217475	0.521861	Has domain(s) with predicted NAD+ binding activity
19	F4	orf19.2963	orf19.2963	J120-3	0.8708	1.411	1.1988	1.1602	0.272161	0.3503	0.6644	0.7669	0.593867	0.217072	0.4606	0.3799	0.3598	0.4001	0.0533497	0.207652	Has domain(s) with predicted NAD+ binding activity
19	F5	orf19.2623	orf19.2963	FB35-1	0.6238	0.5709	0.6904	0.628367	0.0598807	0.3723	0.7349	0.7128	0.606667	0.203268	0.4055	0.0228	0.582	0.336767	0.285866	0.253466	Has domain(s) with predicted NAD+ binding activity
19	F6	orf19.2623	orf19.2963	G709-2	0.7105	0.798	1.1912	0.8999	0.256039	0.2888	0.6221	0.9269	0.6126	0.319156	0.575	0.5402	0.6904	0.601867	0.0786217	0.957609	Has domain(s) with predicted NAD+ binding activity
19	F7	orf19.4884	wor1	AI54-1	0.9517	0.3623	1.0127	0.775567	0.359197	0.3674	0.7297	0.7845	0.6272	0.226656	0.3439	0.251	0.8241	0.473	0.307589	0.523048	Transcription factor ("master switch") of white-opaque phenotypic switching; required to establish and maintain the opaque state; opaque-specific, nuclear; regulates its own expression; suggested role in regulation of adhesion factors
19	F8	orf19.4884	wor1	ES09-4	0.7985	1.1713	1.2761	1.08197	0.251019	0.4163	0.6971	0.7793	0.6309	0.190339	0.4113	0.2205	0.6243	0.4187	0.202002	0.256023	Transcription factor ("master switch") of white-opaque phenotypic switching; required to establish and maintain the opaque state; opaque-specific, nuclear; regulates its own expression; suggested role in regulation of adhesion factors
20	A1	orf19.3193	fcr3	BRY468	0.4639	0.8669	0.8516	0.727467	0.228384	0.2693	0.2884	0.5178	0.3585	0.138288	0.4273	1.0229	0.7265	0.725567	0.297801	0.124904	bZIP transcription factor; ortholog of S. cerevisiae Yap3; partially complements fluconazole sensitivity of S. cerevisiae pdr1 pdr3; Hap43-induced; required for yeast cell adherence to silicone substrate; flow model biofilm repressed
20	A2	orf19.681	hap43	DSY2989	0.9248	1.2154	0.3698	0.836667	0.429634	0.3471	0.3959	0.2677	0.3369	0.0647058	0.1996	0.4604	0.6673	0.442433	0.234367	0.493989	CCAAT-binding factor-dependent transcription factor; repressor; also called CAP2; required for low iron response; similar to bZIP transcription factor AP-1; repressed by Sfu1; ciclopirox olamine induced; rat catheter, Spider biofilm induced
20	A3	orf19.6985	tea1	HZY23	0.0772	0.0299	0.073	0.0600333	0.0261806	0.0567	0.0559	0.0663	0.0596333	0.00578734	-0.003	0.003	0.0115	0.00383333	0.00728583	0.00048507	Putative transcription factor with zinc cluster DNA-binding motif; has similarity to S. cerevisiae Tea1p; Hap43p-repressed gene
20	A4	orf19.861	cap4	HZY5-2	0.0312	0.0288	0.054	0.038	0.0139083	0.0183	0.1063	0.0436	0.0560667	0.0453052	-0.0031	0.0061	0.0054	0.0028	0.00512152	0.113042	Predicted bZip transcription factor; possibly an essential gene, disruptants not obtained by UAU1 method
20	A5	orf19.3190	hal9	HZY67	0.0002	0.0005	-0.0026	-0.000633333	0.00170978	0	-0.0055	0.001	-0.0015	0.0035	-0.0029	0.0016	0.0009	-0.000133333	0.00242143	0.607725	Putative Zn(II)2Cys6 transcription factor; gene in zinc cluster region of Chr. 5; induced by Mnl1 in weak acid; similar to S. cerevisiae Hal9, a putative transcription factor involved in salt tolerance
20	A6	orf19.4961	stp2	DSY3422 -9	0.0009	0.0015	-0.003	-0.0002	0.00244336	0.0013	-0.0056	0.792	0.262567	0.458516	-0.0014	0.0016	0.4413	0.147167	0.254731	0.722529	Amino-acid-regulated transcription factor; activates transcription of amino acid permease genes; activated by amino-acid-induced proteolytic processing (Ssy1, Csh3 dependent); required for alkalinization of medium; Spider biofilm induced
20	A7	orf19.6121	mnl1	DSY3410 -2	0.5872	0.3302	0.8708	0.596067	0.270409	0.6589	0.5181	0.7579	0.644967	0.120506	0.4321	0.4149	0.6254	0.4908	0.116884	0.186913	Transcription factor; induces transcripts of stress response genes via SLE (STRE-like) elements; required for adaptation to weak acid stress; activates a subset of the genes that are repressed by Nrg1
20	A8	orf19.255	zcf1	DSY3412 -2	0.9367	0.4075	0.577	0.6404	0.270237	0.4822	0.5764	0.7213	0.5933	0.120443	0.4023	0.5017	0.628	0.510667	0.113117	0.435244	Zn(II)2Cys6 transcription factor; transcript regulated during hypha formation; 5'-UTR intron; mutants show decreased colonization of mouse kidneys; flow model biofilm induced; Spider biofilm induced
20	A9	orf19.3876	zcf19	DSY3427 -3	0.8854	0.8441	0.8441	0.857867	0.0238446	0.4059	0.6972	0.7583	0.620467	0.188315	0.4399	0.5488	0.945	0.644567	0.265819	0.904225	Predicted Zn(II)2Cys6 transcription factor
20	A10	orf19.4524	zcf24	DSY3425 -10	0.8374	0.4479	0.7568	0.6807	0.205599	0.3809	0.4247	0.6856	0.497067	0.164737	0.0337	0.1221	0.4507	0.202167	0.219728	0.136412	Predicted Zn(II)2Cys6 transcription factor; caspofungin induced; Hap43-repressed
20	A11	orf19.6713	wor4	DSY3370	0.088	0.2162	0.7982	0.367467	0.378493	0.0114	0.4388	-0.0011	0.1497	0.250446	0.0064	0.2931	0.0007	0.100067	0.167196	0.789445	Predicted C2H2 zinc finger protein, involved in transcriptional regulation of white-opaque phenotypic switching; activator of the opaque cell type
20	A12	orf19.7523	mkc1	DSY3332	0.9288	0.8559	0.3065	0.697067	0.340199	0.6409	0.758	0.7491	0.716	0.0651906	0.5779	0.5364	0.6722	0.5955	0.0695897	0.0938182	MAP kinase; role in biofilm formation, contact-induced invasive filamentation, systemic virulence in mouse, cell wall structure/maintenance, caspofungin response; phosphorylated on surface contact, membrane perturbation, or cell wall stress
20	B1	orf19.7374	cta4	DSY1691	0.0245	0.008	0.0687	0.0337333	0.0313857	0.021	0.0278	0.0007	0.0165	0.0140993	0.0024	0.0062	0.0023	0.00363333	0.00222336	0.19347	Zn(II)2Cys6 transcription factor; induced by nitric oxide; induced by Mnl1 under weak acid stress; repressed upon adherence to polystyrene; Hap43-repressed; Spider biofilm induced
20	B2	orf19.4662	rlm1	BRY429	0.4451	0.4945	0.555	0.4982	0.0550433	0.4179	0.5224	0.4435	0.461267	0.0544684	0.4895	0.4798	0.5179	0.495733	0.0198001	0.361186	Putative transcription factor; required for wild-type resistance to cell wall perturbation, caspofungin treatment; regulates caspofungin induction of PGA13
20	B3	orf19.7371	zcf35	HZY24	0.0086	0.0009	0.0063	0.00526667	0.00395264	0.0004	0.0091	0.0025	0.004	0.00453982	-0.0051	0.0022	0.0039	0.000333333	0.00478156	0.389988	Zn(II)2Cys6 transcription factor; Hap43-induced; Spider biofilm induced
20	B4	orf19.6038	uga32	HZY59	0.0152	0.0173	0.0779	0.0368	0.0356091	0.0388	0.0177	0.0074	0.0213	0.0160066	0.0028	0.0045	0.0023	0.0032	0.00115326	0.122462	Predicted Zn(II)2Cys6 transcription factor; has similarity to S. cerevisiae Uga3, a transcription factor involved in the regulation of gamma-aminobutyrate metabolism genes; rat catheter biofilm induced
20	B5	orf19.6102	rca1	HZY7-1	0.0721	0.0152	0.0854	0.0575667	0.0372884	0.0461	0.01	0.0009	0.019	0.0239063	0.0653	0.0016	-0.0015	0.0218	0.037704	0.918726	Protein involved in regulation of carbonic anhydrases; controls CO2 sensing; bZIP domain-containing transcription factor of the ATF/CREB family; null mutant displays slow growth, abnormal colony morphology and invasive growth
20	B6	orf19.5953	sfp1	DSY3452 -15	-0.0003	0.0001	-0.0046	-0.0016	0.00260576	0.0002	-0.0066	0.5725	0.1887	0.332398	-0.0052	0.0015	0.4077	0.134667	0.236478	0.829796	C2H2 transcription factor involved in regulation of biofilm formation; rat catheter biofilm induced
20	B7	orf19.217	orf19.217	DSY3430 -3	0.7026	-0.0008	-0.006	0.231933	0.407618	-0.0003	-0.0073	0.0019	-0.0019	0.00480416	-0.006	-0.0011	0.0053	-0.0006	0.00566657	0.776929	Ortholog(s) have sequence-specific DNA binding activity
20	B8	orf19.2748	arg83	DSY3426 -2	1.1378	0.9862	1.3242	1.1494	0.169298	0.514	0.6271	0.6696	0.603567	0.0804251	0.3881	0.3862	0.6872	0.487167	0.173237	0.350697	GAL4-like Zn(II)2Cys6 transcription factor; clade-associated expression; null shows abnormal regulation of invasive colony growth, is unable to utilize proline as a nitrogen source; flow model biofilm induced
20	B9	orf19.4145	zcf20	DSY3415 -1	1.1152	1.4419	0.9649	1.174	0.243876	0.4568	0.6212	0.7015	0.593167	0.124735	0.3299	0.575	0.6927	0.532533	0.185091	0.662491	Zn(II)2Cys6 transcription factor orthologous to S. cerevisiae Hap1; regulated by Sef1, Sfu1; Hap43-induced; Spider biofilm induced
20	B10	orf19.5924	zcf31	DSY3420 -1	1.2157	0.7341	1.36	1.10327	0.327748	0.4098	0.6662	0.7131	0.596367	0.163264	-0.0033	0.2253	0.1724	0.131467	0.119671	0.01643	Zn(II)2Cys6 transcription factor of unknown function; mutant is sensitive to copper and SDS, and resistant to Calcofluor White; required for yeast cell adherence to silicone substrate
20	B11	orf19.7319	suc1	DSY3365	1.1566	1.0639	1.3491	1.18987	0.145481	0.3881	0.5841	0.6196	0.5306	0.124679	0.3463	0.5772	0.8131	0.578867	0.233404	0.767855	Zinc-finger transcription factor; regulates alpha-glucosidase exression; complements S. cerevisiae suc2 for sucrose utilization and mal13 maltase defect; required for yeast cell adherence to silicone substrate; rat catheter biofilm induced
20	B12	orf19.1813	flc2	DSY3333	-0.0004	0.0362	0.6202	0.218667	0.348219	0.0004	0.6861	0.904	0.530167	0.47155	0.0021	0.564	0.7932	0.4531	0.407043	0.840807	Protein involved in heme uptake; putative FAD transporter, similar to S. cerevisiae Flc2p
20	C1	orf19.166	asg1	DSY1762	1.1058	1.3503	0.552	1.0027	0.409015	0.2922	0.2082	0.3355	0.278633	0.0647253	0.5175	0.7851	0.5655	0.6227	0.142676	0.0190416	Gal4p family zinc-finger transcription factor with similarity to S. cerevisiae Asg1p
20	C2	orf19.5848	orf19.5848	HZY14	0.4361	0.4919	0.5756	0.5012	0.0702135	0.495	0.4346	0.5396	0.489733	0.0526978	0.2954	0.5551	0.3528	0.4011	0.136421	0.35308	RING-type zinc finger protein; upregulated during oral infection; mutants have reduced ability to damage oral epithelial cells; Spider and flow model biofilm induced
20	C3	orf19.4766	arg81	HZY28	0.0118	-0.0001	0.0029	0.00486667	0.00618897	0.0003	-0.0033	0.4942	0.163733	0.286198	-0.0056	0.002	0.033	0.0098	0.020448	0.405371	Zn(II)2Cys6 transcription factor; required for utilization of ornithine as a nitrogen source and for wild-type resistance to caffeine; required for yeast cell adherence to silicone substrate
20	C4	orf19.5849	cwt1	HZY60	0.0007	-0.0005	-0.0038	-0.0012	0.00233024	0.0004	-0.0069	0.0009	-0.00186667	0.00436616	-0.0051	-0.0008	-0.0022	-0.0027	0.00219317	0.782382	Zn2Cys6 transcription factor involved in negative regulation of nitrosative stress response; mutant has cell wall defects; transcription increased at stationary phase; has predicted PAS domain; similar to S. cerevisiae Rds2p
20	C5	orf19.6102	rca1	HZY7 7-2	0.0356	0.0027	0.0822	0.0401667	0.0399463	0.0026	0.0028	0.0007	0.00203333	0.00115902	-0.0026	0.0065	-0.0008	0.00103333	0.00481906	0.744372	Protein involved in regulation of carbonic anhydrases; controls CO2 sensing; bZIP domain-containing transcription factor of the ATF/CREB family; null mutant displays slow growth, abnormal colony morphology and invasive growth
20	C6	orf19.5953	sfp1	DSY3452 -17	1.2084	0.5954	1.3746	1.05947	0.410395	0.7177	0.6032	0.6294	0.6501	0.0599911	-0.0028	0.0078	0.0044	0.00313333	0.00541233	4.91416e-05	C2H2 transcription factor involved in regulation of biofilm formation; rat catheter biofilm induced
20	C7	orf19.217	orf19.217	DSY3430 -4	1.0608	0.5511	1.4937	1.0352	0.471821	0.6509	0.7054	0.6052	0.653833	0.0501644	0.5275	0.4909	0.4293	0.482567	0.0496275	0.0136535	Ortholog(s) have sequence-specific DNA binding activity
20	C8	orf19.2753	zcf15	DSY3413 -2	1.0879	0.6215	1.3518	1.0204	0.3698	0.6087	0.6185	0.6013	0.6095	0.00862786	0.349	0.5109	0.4435	0.434467	0.0813271	0.0207093	Predicted Zn(II)2Cys6 transcription factor of unknown function; rat catheter biofilm induced
20	C9	orf19.4166	zcf21	DSY3416 -1	0.9296	0.7502	1.1804	0.9534	0.216085	0.5112	0.6194	0.4853	0.538633	0.0711347	0.6204	0.7662	0.6361	0.674233	0.0800314	0.0933308	Predicted Zn(II)2Cys6 transcription factor; mutants display increased colonization of mouse kidneys; Spider biofilm induced
20	C10	orf19.5940	zcf32	DSY3421 -1	1.16	0.8297	0.9984	0.996033	0.165163	0.4044	0.5073	0.6493	0.520333	0.122969	0.3363	0.4585	0.6994	0.498067	0.184755	0.870482	Zn(II)2Cys6 transcription factor involved in regulation of biofilm formation; Hap43-repressed
20	C11	orf19.7319	suc1	DSY3366	1.2099	1.2106	0.8544	1.09163	0.20545	0.3747	0.6072	0.6598	0.547233	0.151715	0.3395	0.717	0.758	0.604833	0.230698	0.736135	Zinc-finger transcription factor; regulates alpha-glucosidase exression; complements S. cerevisiae suc2 for sucrose utilization and mal13 maltase defect; required for yeast cell adherence to silicone substrate; rat catheter biofilm induced
20	C12	orf19.2217	orf19.2217	DSY3326	0.9218	1.2409	0.9229	1.02853	0.183916	0.3472	0.6558	0.7084	0.570467	0.195135	0.3462	0.6535	0.7897	0.596467	0.227184	0.887751	Ortholog(s) have extracellular region localization
20	D1	orf19.2647	zcf14	DSY2892	0.8799	1.1251	0.449	0.818	0.342274	0.3063	0.1871	0.6834	0.392267	0.259077	0.3962	0.624	0.3387	0.452967	0.150884	0.743523	Putative Zn(II)2Cys6 transcription factor; caspofungin induced
20	D2	orf19.6407	orf19.6407	HZY15	0.015	0.0309	0.0858	0.0439	0.0371471	0.1055	0.0414	0.0036	0.0501667	0.0515126	0.0037	0.0049	0.0417	0.0167667	0.0216012	0.358861	Ortholog(s) have role in ribosomal large subunit biogenesis and cytoplasm, cytosolic large ribosomal subunit, preribosome, large subunit precursor localization
20	D3	orf19.3012	aro80	HZY29	0.0089	0.0187	0.0722	0.0332667	0.0340714	0.0103	0.0158	0.0006	0.0089	0.0076961	0.0014	0.0049	-0.0018	0.0015	0.00335112	0.201486	Zn(II)2Cys6 transcription factor; transcriptional activator of aromatic amino acid catabolism; regulator of aromatic alcohol biosynthesis via the Ehrlich pathway; mutant is viable
20	D4	orf19.4649	zcf27	HZY61	0.0015	0.017	0.0739	0.0308	0.0381218	0.0739	0.0574	0.0025	0.0446	0.0373814	0.0051	0.0034	0.0011	0.0032	0.00200749	0.127934	Putative Zn(II)2Cys6 transcription factor
20	D5	orf19.723	bcr1	HZY9	0.0252	0.0447	0.1462	0.0720333	0.064966	0.0245	0.0155	0.0017	0.0139	0.0114839	-0.0044	0.0031	0.0036	0.000766667	0.00448144	0.138744	Transcription factor; regulates a/alpha biofilm formation, matrix, cell-surface-associated genes; confers adherence, impermeability, impenetrability, fluconazole resistance; Tup1/Tec1/Mnl1-regulated; mRNA binds She3; Spider biofilm induced
20	D6	orf19.6124	ace2	DSY3423 -6	-0.0021	-0.0026	0.1361	0.0438	0.0799345	-0.0016	0.0147	0.0006	0.00456667	0.0088444	-0.0065	0	-0.0014	-0.00263333	0.00342101	0.258809	Transcription factor; similar to S. cerevisiae Ace2 and Swi5; regulates morphogenesis, cell separation, adherence, virulence in a mice; mutant is hyperfilamentous; rat catheter and Spider biofilm induced
20	D7	orf19.1035	war1	DSY3429 -1	1.1209	1.2844	1.2	1.20177	0.0817643	0.6286	0.6825	0.6395	0.6502	0.0284986	0.2855	0.374	0.8061	0.488533	0.278558	0.373896	Zn(II)2Cys6 transcription factor; plays a role in resistance to weak organic acids; required for yeast cell adherence to silicone substrate; Spider biofilm induced
20	D8	orf19.2808	zcf16	DSY3424 -6	1.0789	1.0143	1.3836	1.15893	0.19723	0.4925	0.6561	0.7441	0.6309	0.127679	0.2413	0.457	0.5527	0.417	0.159507	0.143992	Predicted Zn(II)2Cys6 transcription factor; mutants are viable; rat catheter biofilm induced
20	D9	orf19.4166	zcf21	DSY3416 -2	-0.0008	-0.0009	-0.0054	-0.00236667	0.00262742	0.0005	-0.0066	0.5932	0.1957	0.344263	-0.0042	0.0002	0.5779	0.1913	0.334813	0.988098	Predicted Zn(II)2Cys6 transcription factor; mutants display increased colonization of mouse kidneys; Spider biofilm induced
20	D10	orf19.5940	zcf32	DSY3421 -2	1.1207	0.5104	1.1661	0.9324	0.366167	0.4805	0.6493	0.7531	0.627633	0.137586	0.2003	0.4249	0.6598	0.428333	0.229769	0.266907	Zn(II)2Cys6 transcription factor involved in regulation of biofilm formation; Hap43-repressed
20	D11	orf19.5995	mca1	DSY3328	0.9298	1.4172	1.3688	1.2386	0.268521	0.3836	0.6033	0.5303	0.505733	0.111891	0.4082	0.6451	0.8187	0.624	0.206062	0.431643	Putative metacaspase, cysteine protease involved in apoptosis in response to stresses; has similarity to S. cerevisiae Mca1p; fungal-specific (no human or murine homolog); farnesol-induced
20	D12	orf19.702	ecm32	DSY3438 -2	1.0933	0.5444	1.0632	0.9003	0.308586	0.2985	0.6348	0.8448	0.5927	0.275573	0.4867	0.9224	0.5926	0.667233	0.227236	0.736059	Ortholog(s) have DNA helicase activity, mRNA binding activity, role in regulation of translational termination and cytoplasmic stress granule, polysome localization
20	E1	orf19.3188	tac1	DSY2906	0.0163	0.028	0.0528	0.0323667	0.0186377	0.028	0.0175	0.004	0.0165	0.0120312	0.0027	0.0102	0.0088	0.00723333	0.0039879	0.274125	Zn(2)-Cys(6) transcriptional activator of drug-responsive genes (CDR1 and CDR2); binds DRE element; gene in zinc cluster region near MTL locus; resequencing indicates that TAC1 spans orf19.3188 and orf19.3189; Spider biofilm induced
20	E2	orf19.5975	try4	HZY20	0.0123	0.0179	0.1177	0.0493	0.0593023	0.0562	0.0313	0.0144	0.0339667	0.0210272	0.011	0.0075	0.0183	0.0122667	0.00551029	0.158852	C2H2 transcription factor; fluconazole-repressed; induced in ssr1 mutant; required for yeast cell adherence to silicone substrate; Spider biofilm induced
20	E3	orf19.5133	zcf29	HZY34	0.0108	0.0338	0.2893	0.1113	0.154581	0.0515	0.0047	0.0026	0.0196	0.0276462	0.0036	0.0096	0.0062	0.00646667	0.00300888	0.459293	Zn(II)2Cys6 transcription factor; mutants sensitive to caffeine and menadione, resistant to fenpropimorph; Hap43-repressed; mutants have decreased CFU in mouse kidneys and defects in filamentous growth; Spider biofilm induced
20	E4	orf19.3294	mbf1	HZY62	0.0133	0.0156	0.0652	0.0313667	0.0293231	0.0264	0.0135	0.0147	0.0182	0.00712671	0.0017	0.0039	0.0095	0.00503333	0.00402161	0.0494695	Putative transcriptional coactivator; caspofungin repressed; involved in virulence
20	E5	orf19.2540	sas3	DSY3439 -3	0.9014	0.3145	1.1091	0.775	0.412104	0.6479	0.8073	0.6048	0.686667	0.106671	0.5696	0.5073	0.4795	0.5188	0.0461377	0.0666437	Similar to silencing proteins; increased transcription is observed upon fluphenazine treatment; rat catheter biofilm repressed
20	E6	orf19.6124	ace2	DSY3423 -9	-0.0004	-0.001	0.0204	0.00633333	0.0121858	-0.0001	0.1208	0.0025	0.0410667	0.0690633	-0.0031	0.0017	-0.0008	-0.000733333	0.00240069	0.353917	Transcription factor; similar to S. cerevisiae Ace2 and Swi5; regulates morphogenesis, cell separation, adherence, virulence in a mice; mutant is hyperfilamentous; rat catheter and Spider biofilm induced
20	E7	orf19.1035	war1	DSY3429 -2	0.9922	1.1475	1.3256	1.1551	0.16683	0.6322	0.8053	0.6437	0.693733	0.0967905	0.3281	0.3661	0.6736	0.455933	0.18946	0.124955	Zn(II)2Cys6 transcription factor; plays a role in resistance to weak organic acids; required for yeast cell adherence to silicone substrate; Spider biofilm induced
20	E8	orf19.2808	zcf16	DSY3424 -9	1.1505	1.1175	0.1854	0.8178	0.547923	0.6268	0.6599	0.4844	0.590367	0.0932502	0.1001	0.0598	0.2503	0.136733	0.100395	0.00458079	Predicted Zn(II)2Cys6 transcription factor; mutants are viable; rat catheter biofilm induced
20	E9	orf19.4225	leu3	DSY3417 -1	0.8807	0.986	1.4017	1.08947	0.27548	0.4567	0.6806	0.6241	0.587133	0.116438	0.316	0.5011	0.7007	0.505933	0.192396	0.565622	Zn(II)2Cys6 transcription factor; predicted regulator branched-c ofhain amino acid biosynthesis genes; alkaline induced; induced by Mnl1 under weak acid stress; required for yeast cell adherence to silicone substrate; Spider biofilm induced
20	E10	orf19.7372	mrr1	DSY3437 -5	0.8543	1.2	1.3571	1.13713	0.257228	0.5535	0.7194	0.6729	0.6486	0.0855779	0.1427	0.225	0.7232	0.363633	0.314101	0.204074	Putative Zn(II)2Cys6 transcription factor; regulator of MDR1 transcription; gain-of-function mutations cause upregulation of MDR1 (a plasma membrane multidrug efflux pump) and multidrug resistance; Hap43-induced
20	E11	orf19.5759	snq2	DSY3329-3	0.7743	1.0743	0.8278	0.892133	0.160013	0.4305	0.6629	0.7444	0.6126	0.162883	0.3127	0.6148	0.7188	0.548767	0.210949	0.69954	Protein similar to S. cerevisiae Snq2p transporter; member of PDR subfamily of ABC family; transposon mutation affects filamentation; benomyl-induced transcription; detected at yeast-form cell plasma membrane by mass spec
20	E12	orf19.702	ecm32	DSY3438 -3	1.1307	0.701	0.4957	0.7758	0.324041	0.5924	0.7229	0.8096	0.7083	0.109334	0.8908	0.6914	0.8534	0.811867	0.10599	0.304088	Ortholog(s) have DNA helicase activity, mRNA binding activity, role in regulation of translational termination and cytoplasmic stress granule, polysome localization
20	F1	orf19.1358	gcn4	DSY3233	0.007	0.0122	0.2434	0.0875333	0.13501	0.0503	0.0402	0.0018	0.0307667	0.0255891	0.0004	0.0096	0.0056	0.0052	0.00461303	0.163763	bZIP transcription factor; amino acid control response; required for Efg1-dependent pseudohyphal induction by amino acid starvation, not by serum; human whole blood and PMN induced; required for biofilm formation; Spider biofilm induced
20	F2	orf19.1032	sko1	HZY2-1	0.0015	0.034	0.1124	0.0493	0.0570111	0.0185	0.0198	0.0008	0.0130333	0.0106143	0.0073	0.0109	0.0032	0.00713333	0.0038527	0.416648	bZIP transcription factor; involved in cell wall damage response; represses the yeast-to-hypha transition; mutants are caspofungin sensitive; induced by osmotic stress via Hog1; induced by Mnl1 under weak acid stress
20	F3	orf19.5917	stp1	HZY35	0.002	0.0115	0.1532	0.0555667	0.0846863	0.0391	0.0444	0.0032	0.0289	0.0224141	0.0012	0.0043	0.0091	0.00486667	0.00398037	0.141462	Transcription factor; regulates SAP2, OPT1 expression and thereby protein catabolism for nitrogen source; activated via amino-acid-induced proteolytic processing; macrophage/pseudohyphal-repressed; Spider biofilm repressed
20	F4	orf19.2623	ecm22	HZY63	0.0053	0.0188	0.1481	0.0574	0.078838	0.0619	0.0138	0.0001	0.0252667	0.0324565	0.0011	0.0066	-0.0014	0.0021	0.00409268	0.287243	Zn(II)2Cys6 transcription factor; rat catheter and Spider biofilm induced
20	F5	orf19.3434	try5	DSY3428 -8	0.162	1.2427	0.9195	0.774733	0.554704	0.6504	0.7796	0.6787	0.7029	0.0679146	0.3813	0.3623	0.7341	0.492567	0.20939	0.173271	Zn(II)2Cys6 transcription factor; regulator of yeast form adherence; required for yeast cell adherence to silicone substrate
20	F6	orf19.173	orf19.173	DSY3440 -17	0.6514	0.2301	1.017	0.632833	0.393778	0.7754	0.7628	0.7717	0.769967	0.00647637	0.3841	0.7096	0.7367	0.610133	0.196219	0.231321	C2H2 transcription factor; induced by Mnl1 under weak acid stress
20	F7	orf19.1718	zcf8	DSY3447 -11	0.891	0.3993	1.1394	0.8099	0.376656	0.4501	0.7154	0.5216	0.562367	0.137268	0.0337	0.0326	0.1394	0.0685667	0.0613459	0.00471605	Predicted Zn(II)2Cys6 transcription factor; repressed by fluphenazine treatment; required for yeast cell adherence to silicone substrate
20	F8	orf19.3252	dal81	DSY3414 -1	0.8123	0.8484	1.0244	0.895033	0.11348	0.63	0.7547	0.6054	0.663367	0.0800476	0.1756	0.3204	0.5284	0.341467	0.177341	0.0456736	Zn(II)2Cys6 transcription factor; ortholog of S. cerevisiae Dal81, involved in the regulation of nitrogen-degradation genes; required for yeast cell adherence to silicone substrate; Spider biofilm induced
20	F9	orf19.4288	cta7	DSY3418 -1	1.1524	1.0691	1.0309	1.08413	0.0621294	0.5001	0.7355	0.6008	0.612133	0.118109	0.4087	0.4529	0.707	0.522867	0.160988	0.481942	Zn(II)2Cys6 transcription factor; activates transcription in 1-hybrid assay in S. cerevisiae; has similarity to S. cerevisiae Stb4
20	F10	orf19.6227	orf19.6227	DSY3367	0.2794	0.8507	0.9806	0.703567	0.373037	0.649	0.5904	0.6066	0.615333	0.0302604	0.2409	0.5756	0.7909	0.5358	0.277152	0.647136	Ortholog of C. dubliniensis CD36 : Cd36_06390, C. parapsilosis CDC317 : CPAR2_209040, Candida tenuis NRRL Y-1498 : CANTEDRAFT_114052 and Debaryomyces hansenii CBS767 : DEHA2D14300g
20	F11	orf19.4979	kns1	DSY3330	1.0762	1.136	1.285	1.16573	0.107529	0.5124	0.5945	0.7157	0.607533	0.102275	0.2943	0.403	0.7101	0.469133	0.215645	0.372021	Protein kinase involved in negative regulation of PolIII transcription; effector kinase of the TOR signaling pathway, phosphorylates Rpc53p to regulate ribosome and tRNA biosynthesis; Spider and flow model biofilm induced
20	G1	orf19.1499	ctf1	DSY3297	0.0122	0.019	0.066	0.0324	0.0292964	0.0131	0.021	0.0031	0.0124	0.00897051	0.0032	0.0082	0.0131	0.00816667	0.00495008	0.513759	Putative zinc-finger transcription factor, similar to A. nidulans FarA and FarB; activates genes required for fatty acid degradation; induced by oleate; null mutant displays carbon source utilization defects and slightly reduced virulence
20	G2	orf19.1032	sko1	HZY22-2	0.0294	0.0423	0.1103	0.0606667	0.043465	0.0183	0.0232	0.0013	0.0142667	0.0114936	0.0053	0.0044	0.0065	0.0054	0.00105357	0.254107	bZIP transcription factor; involved in cell wall damage response; represses the yeast-to-hypha transition; mutants are caspofungin sensitive; induced by osmotic stress via Hog1; induced by Mnl1 under weak acid stress
20	G3	orf19.6203	put3	HZY44	0.0478	0.0219	0.1828	0.0841667	0.086395	0.0377	0.0335	0.0002	0.0238	0.0205458	0.0083	0.0029	0.0086	0.0066	0.0032078	0.22524	Zn(II)2Cys6 transcription factor; has similarity to S. cerevisiae Put3, a transcription factor involved in the regulation of proline utilization genes
20	G4	orf19.2315	rtg3	HZY65	0.0163	0.0078	0.0995	0.0412	0.0506678	0.0054	0.0221	0.0034	0.0103	0.0102679	-0.0013	0.0025	0.0085	0.00323333	0.00494099	0.343234	RNA polymerase II transcription factor involved in regulation of galactose catabolism genes; as result of transcriptional rewiring, performs role analogous to Gal4p in S. cerevisiae; contains bZIP DNA-binding motif
20	G5	orf19.3434	try5	DSY3428 -9	0.9148	1.0386	1.0536	1.00233	0.0761762	0.6491	0.6632	0.6864	0.666233	0.0188341	0.3947	0.3654	0.595	0.4517	0.124963	0.0423752	Zn(II)2Cys6 transcription factor; regulator of yeast form adherence; required for yeast cell adherence to silicone substrate
20	G6	orf19.173	orf19.173	DSY3440 -18	1.0618	0.7696	1.1088	0.980067	0.183778	0.3934	0.7173	0.663	0.591233	0.173467	0.5138	0.5731	0.7334	0.606767	0.113605	0.903027	C2H2 transcription factor; induced by Mnl1 under weak acid stress
20	G7	orf19.1718	zcf8	DSY3447 -13	1.0415	0.5566	1.4115	1.0032	0.428735	0.6089	0.5321	0.7041	0.615033	0.0861639	0.014	0.3748	0.4298	0.272867	0.225865	0.0703259	Predicted Zn(II)2Cys6 transcription factor; repressed by fluphenazine treatment; required for yeast cell adherence to silicone substrate
20	G8	orf19.3405	zcf18	DSY3436 -5	-0.0011	-0.002	1.3359	0.444267	0.772177	-0.0007	0.7379	-0.001	0.2454	0.426518	-0.0049	0.3116	-0.0035	0.101067	0.182329	0.61852	Putative Zn(II)2Cys6 transcription factor; heterozygous null mutant displays sensitivity to virgineone and decreased colonization of mouse kidneys
20	G9	orf19.4450	zcf23	DSY3419 -1	1.0315	0.8214	1.1201	0.991	0.153413	0.585	0.5842	0.7282	0.632467	0.0829085	0.399	0.6822	0.7473	0.6095	0.185182	0.854121	Predicted Zn(II)2Cys6 transcription factor; ortholog of S. cerevisiae Gsm1; flow model biofilm induced
20	G10	orf19.6227	orf19.6227	DSY3368	0.8384	0.9265	1.0106	0.925167	0.0861077	0.5949	0.5451	0.6574	0.599133	0.0562696	0.2442	0.3428	0.674	0.420333	0.225146	0.252949	Ortholog of C. dubliniensis CD36 : Cd36_06390, C. parapsilosis CDC317 : CPAR2_209040, Candida tenuis NRRL Y-1498 : CANTEDRAFT_114052 and Debaryomyces hansenii CBS767 : DEHA2D14300g
20	G11	orf19.2395	ime2	DSY3336-4	0.984	1.1847	1.3718	1.18017	0.19394	0.5458	0.5655	0.7313	0.6142	0.101889	0.2325	0.5294	0.6907	0.4842	0.23242	0.425059	Putative serine/threonine protein kinase; mutation confers hypersensitivity to amphotericin B
20	H1	orf19.6817	fcr1	DSY3298	0.0045	0.0085	0.1187	0.0439	0.0648096	0.0062	0.0153	0.0131	0.0115333	0.00474798	0.0139	0.0241	0.0011	0.0130333	0.0115245	0.845067	Transcription factor; repressor of fluconazole/ketoconazole/brefeldin A resistance; Tn mutation enhances filamentation; partially rescues S. cerevisiae pdr1 pdr3 fluconazole sensitivity; rat catheter biofilm induced/Spider biofilm repressed
20	H2	orf19.2356	crz2	HZY22	0.0292	0.0066	0.1037	0.0465	0.0508092	0.021	0.0019	0.0123	0.0117333	0.0095626	-0.001	0.0115	0.0077	0.00606667	0.00640807	0.4419	C2H2 transcription factor; crz1 not crz2 null mutation suppresses fluconazole resistance of homozygous cka2 null; Rim101-repressed at pH 8; required for yeast cell adherence to silicone substrate; Spider biofilm induced
20	H3	orf19.861	cap4	HZY5-1	0.0151	0.0057	0.0845	0.0351	0.0430391	0.0191	-0.0012	0.0094	0.0091	0.0101533	-0.0026	0.01	0.0108	0.00606667	0.0075162	0.698829	Predicted bZip transcription factor; possibly an essential gene, disruptants not obtained by UAU1 method
20	H4	orf19.1069	rpn4	HZY66	0.0018	0.0028	0.0103	0.00496667	0.00464579	0.005	-0.0007	-0.0001	0.0014	0.00313209	-0.0056	0.008	0.0015	0.0013	0.00680221	0.982655	C2H2 transcription factor; putative regulator of proteasome genes; DNA recognition sequence (GAAGGCAAAA) enriched in regions upstream of proteasome genes; induced in core stress response; Hap43-induced; Spider biofilm induced
20	H5	orf19.4961	stp2	DSY3422 -8	0.8383	0.6331	1.4042	0.958533	0.399363	0.395	0.5934	0.6924	0.560267	0.151443	0.1968	0.298	0.3366	0.277133	0.0721982	0.0431135	Amino-acid-regulated transcription factor; activates transcription of amino acid permease genes; activated by amino-acid-induced proteolytic processing (Ssy1, Csh3 dependent); required for alkalinization of medium; Spider biofilm induced
20	H6	orf19.6121	mnl1	DSY3410 -1	0.871	0.5106	0.5077	0.629767	0.208919	0.402	0.6468	0.6845	0.577767	0.153381	0.3021	0.3519	0.6187	0.424233	0.170244	0.310385	Transcription factor; induces transcripts of stress response genes via SLE (STRE-like) elements; required for adaptation to weak acid stress; activates a subset of the genes that are repressed by Nrg1
20	H7	orf19.2423	zcf11	DSY3411 -2	0.9125	0.3382	0.5205	0.5904	0.293461	0.728	0.6603	0.7336	0.7073	0.0407994	0.0559	0.2301	0.585	0.290333	0.269644	0.057087	Zn(II)2Cys6 transcription factor; required for wild-type filamentous growth; mRNA binds She3
20	H8	orf19.3405	zcf18	DSY3436 -7	0.823	0.658	0.7847	0.755233	0.0863566	0.4721	0.3052	0.7468	0.508033	0.222982	0.1722	0.5002	0.7618	0.478067	0.295422	0.895255	Putative Zn(II)2Cys6 transcription factor; heterozygous null mutant displays sensitivity to virgineone and decreased colonization of mouse kidneys
20	H9	orf19.4524	zcf24	DSY3425 -9	0.0006	0.0015	1.4312	0.477767	0.825698	0.0014	0.5383	0.7162	0.418633	0.372122	-0.0023	0.5953	0.8709	0.487967	0.446385	0.846383	Predicted Zn(II)2Cys6 transcription factor; caspofungin induced; Hap43-repressed (
20	H10	orf19.6713	wor4	DSY3369	1.1262	0.6464	0.8793	0.883967	0.239934	0.3414	0.2271	0.6833	0.417267	0.237374	0.0795	0.0846	0.4371	0.2004	0.205004	0.297184	Predicted C2H2 zinc finger protein, involved in transcriptional regulation of white-opaque phenotypic switching; activator of the opaque cell type
20	H11	orf19.6626	orf19.6626	DSY3331	1.0354	1.2591	1.5299	1.2748	0.247624	0.4557	0.5739	0.7842	0.6046	0.166388	0.2498	0.6863	0.6547	0.530267	0.243405	0.684885	Predicted homeodomain-containing protein; possible transcription factor; possibly transcriptionally regulated upon hyphal formation
CWP gene
21	A1	orf19.10012	pga26	OX71-6	0.7843	0.8718	1.1665	0.940867	0.200242	0.1414	0.2876	0.5906	0.339867	0.229116	0.2088	0.5617	0.3189	0.363133	0.18056	0.8968	GPI-anchored adhesin-like protein of the cell wall; role in cell wall integrity; required for normal virulence; induced in high iron and during cell wall regeneration; Hap43-repressed
21	A2	orf19.10012	pga26	OX71-7	1.1009	1.0221	0.8462	0.989733	0.130398	0.3831	0.5577	0.6222	0.521	0.123703	0.4981	0.2852	0.5322	0.4385	0.133852	0.476858	GPI-anchored adhesin-like protein of the cell wall; role in cell wall integrity; required for normal virulence; induced in high iron and during cell wall regeneration; Hap43-repressed
21	A3	orf19.10489	pde2	I892-8	0.7973	1.0375	0.733	0.855933	0.160494	0.3286	0.3842	0.4746	0.3958	0.073688	0.1424	0.2705	0.6817	0.364867	0.281762	0.862989	High affinity cyclic nucleotide phosphodiesterase; moderates signaling by cAMP; required for virulence, switching, cell wall, hyphal, not pseudohyphal growth; expressed shortly after hyphal induction; rat catheter and Spider biofilm induced
21	A4	orf19.10489	pde2	I892-10	0.4399	0.3568	0.4709	0.422533	0.0589992	0.0126	-0.0016	0.0309	0.0139667	0.016293	-0.0017	-0.0129	0.0151	0.000166667	0.014093	0.329405	High affinity cyclic nucleotide phosphodiesterase; moderates signaling by cAMP; required for virulence, switching, cell wall, hyphal, not pseudohyphal growth; expressed shortly after hyphal induction; rat catheter and Spider biofilm induced
21	A5	orf19.10949	hoc1	OQ05-6	0.117	1.622	0.6623	0.800433	0.761949	0.3392	0.4412	0.4035	0.394633	0.0515748	0.2664	0.427	0.3754	0.356267	0.0819918	0.530383	Protein with similarity to mannosyltransferases; similar to S. cerevisiae Hoc1p and C. albicans Och1p
21	A6	orf19.10949	hoc1	OQ05-11	0.9502	1.4102	1.3113	1.2239	0.242134	0.4151	0.5058	0.441	0.453967	0.0467196	0.434	0.5833	0.6296	0.548967	0.10222	0.217029	Protein with similarity to mannosyltransferases; similar to S. cerevisiae Hoc1p and C. albicans Och1p
21	A7	orf19.10953	orf19.10953	IQ49-1	1.4485	1.3245	0.5452	1.10607	0.489666	0.1817	0.3046	0.446	0.310767	0.132258	0.4591	0.313	0.5147	0.428933	0.104179	0.290951	Ortholog(s) have ubiquitin-protein transferase activity, role in histone catabolic process, histone ubiquitination and cytoplasm, ribosome localization
21	A8	orf19.10953	orf19.10953	IQ49-4	1.0052	0.9901	0.8996	0.964967	0.0571104	0.3811	0.5287	0.6923	0.534033	0.155669	0.4859	0.7617	0.6355	0.6277	0.138065	0.479124	Ortholog(s) have ubiquitin-protein transferase activity, role in histone catabolic process, histone ubiquitination and cytoplasm, ribosome localization
21	A9	orf19.11156	gal10	HV52-1	1.0027	0.6122	0.6809	0.765267	0.208473	0.3924	0.6317	0.6937	0.5726	0.159107	0.3056	0.5041	0.6606	0.4901	0.177914	0.581637	UDP-glucose 4-epimerase; galactose utilization; mutant has cell wall defects and increased filamentation; GlcNAc-, fluconazole- and ketoconazole-induced; stationary phase enriched protein; rat catheter and flow model biofilm induced
21	A10	orf19.11156	gal10	HV52-10	1.0231	1.2086	0.842	1.02457	0.183304	0.4363	0.5877	0.7429	0.588967	0.153304	0.3964	0.8613	0.6516	0.636433	0.232821	0.782722	UDP-glucose 4-epimerase; galactose utilization; mutant has cell wall defects and increased filamentation; GlcNAc-, fluconazole- and ketoconazole-induced; stationary phase enriched protein; rat catheter and flow model biofilm induced
21	A11	orf19.11580	ecm17	IU53-2	0.9339	0.8015	0.8333	0.856233	0.0691151	0.4112	0.4492	0.8219	0.560767	0.226945	0.4936	0.3563	0.9436	0.597833	0.307211	0.874669	Putative sulfite reductase beta subunit; role in cell wall biogenesis; regulated by Tsa1/Tsa1B in H2O2 stress; Gcn4-regulated; Tbf1-activated; Hap43-repressed; Spider, flow, F-12/CO2 model biofilm induced
21	A12	orf19.11580	ecm17	IU53-9	0.162	0.5318	0.7709	0.488233	0.306779	0.0269	0.332	0.8048	0.3879	0.391951	0.0762	0.0843	0.3846	0.1817	0.175763	0.452479	Putative sulfite reductase beta subunit; role in cell wall biogenesis; regulated by Tsa1/Tsa1B in H2O2 stress; Gcn4-regulated; Tbf1-activated; Hap43-repressed; Spider, flow, F-12/CO2 model biofilm induced
21	B1	orf19.12035	orf19.12035	NP77-2	0.9822	0.6299	1.0492	0.8871	0.225247	0.4509	0.5012	0.4789	0.477	0.0252038	0.0639	0.1308	0.637	0.277233	0.313358	0.332838	Protein similar to S. cerevisiae Rot1p, which has roles in cytoskeletal dynamics and cell wall biosynthesis; predicted Kex2p substrate
21	B2	orf19.12035	orf19.12035	NP77-10	0.8644	0.6994	0.4794	0.681067	0.193154	0.4101	0.513	0.6076	0.510233	0.0987791	0.1237	0.2997	0.3145	0.245967	0.106144	0.0342894	Protein similar to S. cerevisiae Rot1p, which has roles in cytoskeletal dynamics and cell wall biosynthesis; predicted Kex2p substrate
21	B3	orf19.12458	mpt5	L522-6	0.9146	0.808	0.4574	0.726667	0.239206	0.2801	0.5763	0.5298	0.462067	0.159294	0.5007	0.5266	0.6813	0.569533	0.0976552	0.375529	Putative RNA-binding protein; Hap43p-repressed gene; protein induced during the mating process
21	B4	orf19.12458	mpt5	L522-12	0.9892	0.8239	1.1718	0.994967	0.174022	0.4379	0.5455	0.6477	0.5437	0.104912	0.507	0.5992	0.6765	0.594233	0.0848591	0.551921	Putative RNA-binding protein; Hap43p-repressed gene; protein induced during the mating process
21	B5	orf19.12732	orf19.12732	P075-2	-0.0021	-0.0013	1.007	0.334533	0.582373	0.0039	0.4946	0.699	0.399167	0.357242	-0.0053	0.5598	0.3769	0.310467	0.288348	0.754705	Putative cell wall adhesin-like protein; repressed in core caspofungin response and by alpha pheromone in SpiderM medium; transcript reduced in ace2 mutant; flow model, rat catheter and Spider biofilm repressed
21	B6	orf19.12732	orf19.12732	P075-4	0.5	1.1285	1.2493	0.959267	0.402297	0.2205	0.5268	0.5753	0.440867	0.192378	0.4555	0.5989	0.4703	0.508233	0.0788676	0.604612	Putative cell wall adhesin-like protein; repressed in core caspofungin response and by alpha pheromone in SpiderM medium; transcript reduced in ace2 mutant; flow model, rat catheter and Spider biofilm repressed
21	B7	orf19.1277	orf19.1277	D531-1	0.9303	1.0013	0.841	0.9242	0.0803239	0.3744	0.576	0.6527	0.534367	0.143745	0.5513	0.4757	0.9267	0.651233	0.241537	0.511263	Protein of unknown function; Rgt1, Hap43-repressed; flow model biofilm induced; Spider biofilm induced
21	B8	orf19.1277	orf19.1277	F851-2	0.8776	1.0828	1.0461	1.00217	0.109427	0.4005	0.5477	0.6636	0.537267	0.13186	0.1088	0.1498	0.5681	0.275567	0.254169	0.188585	Protein of unknown function; Rgt1, Hap43-repressed; flow model biofilm induced; Spider biofilm induced
21	B9	orf19.12854	iff11	IB15-1	0.2731	0.4277	0.2508	0.3172	0.0963432	0.0017	-0.0035	0.12	0.0394	0.0698501	-0.0031	-0.0169	0.0073	-0.00423333	0.0121397	0.346499	Secreted protein required for normal cell wall structure and for virulence; member of the IFF family; Hap43p-repressed gene
21	B10	orf19.12854	iff11	IB15-4	0.6018	0.9272	0.9466	0.8252	0.193713	0.3635	0.7727	0.6538	0.596667	0.210498	0.3178	0.2109	0.5637	0.364133	0.180906	0.220376	Secreted protein required for normal cell wall structure and for virulence; member of the IFF family; Hap43p-repressed gene
21	B11	orf19.12983	wsc2	OJ94-1	0.8784	0.6635	0.4527	0.664867	0.212853	0.3881	0.5369	0.709	0.544667	0.160591	0.0385	0.0567	0.6492	0.248133	0.347453	0.250761	Putative cell wall integrity and stress response protein; mRNA binds She3; Spider biofilm induced
21	B12	orf19.12983	wsc2	OJ94-4	0.7982	0.6992	0.7292	0.7422	0.0507642	0.4332	0.6449	0.6817	0.5866	0.134116	0.5419	0.264	1.0773	0.627733	0.413388	0.877734	Putative cell wall integrity and stress response protein; mRNA binds She3; Spider biofilm induced
21	C1	orf19.13003	mnn4-4	KS46-3	1.1015	1.0884	1.1108	1.10023	0.0112536	0.3838	0.5109	0.6981	0.530933	0.158105	0.2157	0.8452	0.8208	0.627233	0.356607	0.690963	Mannosyltransferase; transcript upregulated in Ssk1 response regulator mutant or in nik1 null mutant, but not in chk1 or sln1 null mutants; pheromone induced; Spider biofilm induced
21	C2	orf19.13080	pga7	B265-1	0.8959	0.8919	1.4458	1.07787	0.318646	0.3597	0.5341	0.575	0.4896	0.11434	0.6271	0.5379	0.7552	0.640067	0.109229	0.174672	GPI-linked hyphal surface antigen; induced by ciclopirox olamine, ketoconazole, Rim101 at pH 8; Hap43, fluconazole; flow model biofilm induced; Spider biofilm induced; required for RPMI biofilm; Bcr1-induced in a/a biofilm
21	C3	orf19.13080	pga7	B265-2	0.9588	0.6727	0.8786	0.8367	0.147581	0.3312	0.5709	0.6253	0.509133	0.156477	0.2464	0.4501	0.582	0.426167	0.169075	0.566579	GPI-linked hyphal surface antigen; induced by ciclopirox olamine, ketoconazole, Rim101 at pH 8; Hap43, fluconazole; flow model biofilm induced; Spider biofilm induced; required for RPMI biofilm; Bcr1-induced in a/a biofilm
21	C4	orf19.13103	mnn10	IA18-2	0.8009	1.5961	1.4701	1.28903	0.427405	0.3978	0.43	0.393	0.406933	0.02012	0.3502	0.6706	0.2366	0.419133	0.225062	0.92999	Alpha-1,6-mannosyltransferase involved in biosynthesis and organization of cell wall polysaccharides
21	C5	orf19.13103	mnn10	IA18-5	0.9553	1.3088	1.0404	1.1015	0.184501	0.4688	0.5096	0.496	0.491467	0.0207743	0.7249	0.469	0.4289	0.540933	0.160576	0.624699	Alpha-1,6-mannosyltransferase involved in biosynthesis and organization of cell wall polysaccharides
21	C6	orf19.1321	hwp1	FJS24	0.3321	0.8135	0.8999	0.681833	0.305943	0.3873	0.5669	0.8223	0.592167	0.218598	0.6273	0.7062	0.2534	0.528967	0.241886	0.753928	Hyphal cell wall protein; host transglutaminase substrate; opaque-, a-specific, alpha-factor induced; at MTLa side of conjugation tube; virulence complicated by URA3 effects; Bcr1-repressed in RPMI a/a biofilms; Spider biofilm induced
21	C7	orf19.1321	hwp1	FJS25	0.7046	0.6188	0.8512	0.724867	0.117518	0.2524	0.6435	0.8226	0.572833	0.291594	0.5319	0.6227	0.4895	0.548033	0.0680498	0.892867	Hyphal cell wall protein; host transglutaminase substrate; opaque-, a-specific, alpha-factor induced; at MTLa side of conjugation tube; virulence complicated by URA3 effects; Bcr1-repressed in RPMI a/a biofilms; Spider biofilm induced
21	C8	orf19.1327	rbt1	EA41-1	0.5639	0.8481	1.1733	0.861767	0.30493	0.3095	0.5742	0.6259	0.5032	0.169729	0.0054	-0.0106	0.4938	0.162867	0.286708	0.151575	Cell wall protein with similarity to Hwp1; required for virulence; predicted glycosylation; fluconazole, Tup1 repressed; farnesol, alpha factor, serum, hyphal and alkaline induced; Rfg1, Rim101-regulated
21	C9	orf19.1327	rbt1	EA41-4	0.7934	0.9059	1.3854	1.02823	0.314388	0.3654	0.6277	0.6539	0.549	0.159541	0.0049	-0.0121	0.0727	0.0218333	0.0448644	0.00529515	Cell wall protein with similarity to Hwp1; required for virulence; predicted glycosylation; fluconazole, Tup1 repressed; farnesol, alpha factor, serum, hyphal and alkaline induced; Rfg1, Rim101-regulated
21	C10	orf19.13461	snf7	LH85-1	0.7615	0.7219	1.3566	0.946667	0.355564	0.2695	0.4341	0.5791	0.427567	0.154903	0.7561	0.7039	0.8938	0.7846	0.0981055	0.0279748	ESCRT III complex protein; role in proteolytic activation of Rim101 and Rim8 processing/activation; separable roles in RIM101 pathway and in transport from MVB to vacuole; involved in echinocandin and azole sensitivity
21	C11	orf19.13461	snf7	LH85-7	0.6967	0.8041	1.1481	0.882967	0.235808	0.381	0.6023	0.5776	0.5203	0.121268	0.6723	0.6461	0.8651	0.727833	0.119596	0.102435	ESCRT III complex protein; role in proteolytic activation of Rim101 and Rim8 processing/activation; separable roles in RIM101 pathway and in transport from MVB to vacuole; involved in echinocandin and azole sensitivity
21	C12	orf19.13474	cis2	KQ92-2	0.9509	1.1996	1.1838	1.11143	0.13925	0.336	0.579	0.8252	0.580067	0.244602	0.7012	0.6185	1.0567	0.792133	0.232823	0.337877	Putative role in regulation of biogenesis of the cell wall; upregulated in biofilm; Gcn4p-regulated
21	D1	orf19.13474	cis2	KQ92-5	1.102	1.3285	0.3991	0.9432	0.484623	0.3519	0.4551	0.5578	0.454933	0.10295	0.3127	0.3959	0.4905	0.3997	0.0889609	0.520752	Putative role in regulation of biogenesis of the cell wall; upregulated in biofilm; Gcn4p-regulated
21	D2	orf19.138	fig1	JJH23	0.93	1.1125	0.8518	0.964767	0.133782	0.3811	0.5213	0.5863	0.496233	0.104871	0.4433	0.5117	0.7056	0.553533	0.136062	0.59441	S. cerevisiae Fig1 ortholog; an integral membrane protein required for mating; role in thigmotropism; transcript is opaque-specific and a-specific; activated by Cph1 or alpha pheromone
21	D3	orf19.138	fig1	JJH24	0.1257	0.1287	0.208	0.154133	0.046674	0.0075	-0.0008	0.0013	0.00266667	0.00431548	-0.0031	-0.0135	0.0077	-0.00296667	0.0106006	0.441971	S. cerevisiae Fig1 ortholog; an integral membrane protein required for mating; role in thigmotropism; transcript is opaque-specific and a-specific; activated by Cph1 or alpha pheromone
21	D4	orf19.13923	nup	HU63-1	0.9	0.6822	0.8488	0.810333	0.113881	0.3852	0.4446	0.6286	0.486133	0.126904	0.2892	0.1652	0.7659	0.406767	0.317138	0.707941	Nucleoside permease; adenosine and guanosine are substrates, whereas cytidine, adenine, guanine, uridine, uracil are not; similar to a nucleoside permease of S. pombe; possibly processed by Kex2p
21	D5	orf19.13923	nup	HU63-3	0.9847	1.2047	1.1549	1.11477	0.11536	0.4745	0.4489	0.5103	0.4779	0.0308409	0.3736	0.225	0.631	0.409867	0.205415	0.600836	Nucleoside permease; adenosine and guanosine are substrates, whereas cytidine, adenine, guanine, uridine, uracil are not; similar to a nucleoside permease of S. pombe; possibly processed by Kex2p
21	D6	orf19.1401	eap1	OM60-6	0.9104	0.4283	1.3123	0.883667	0.442606	0.4473	0.5653	0.6011	0.5379	0.0804778	0.4877	0.4958	0.5319	0.505133	0.0235318	0.535615	GPI-anchored cell wall adhesin; Efg1-regulated; mutant suppresses cell adhesion, filamentation, invasive growth defects of S. cerevisiae flo8 or flo11 mutant; biofilm induced; required for biofilm formation; Bcr1-repressed in a/a biofilms
21	D7	orf19.14065	ecm29	IS42-1	0.7636	0.4541	1.2116	0.809767	0.380854	0.4182	0.5956	0.7331	0.5823	0.157871	0.4785	0.1487	0.2006	0.275933	0.177337	0.0891176	Putative scaffold protein; assists in association of the proteasome core particle with the regulatory particle; ortholog of S. cerevisiae Ecm29; transposon mutation affects filamentous growth; flow model biofilm repressed
21	D8	orf19.14065	ecm29	IS42-3	0.9058	1.4502	0.3143	0.8901	0.568113	0.4648	0.606	0.6683	0.5797	0.104268	0.4816	0.4005	0.7129	0.531667	0.162106	0.68825	Putative scaffold protein; assists in association of the proteasome core particle with the regulatory particle; ortholog of S. cerevisiae Ecm29; transposon mutation affects filamentous growth; flow model biofilm repressed
21	D9	orf19.14215	irs4	LG68-1	0.6156	1.3127	0.8817	0.936667	0.351786	0.4189	0.5127	0.5627	0.4981	0.0730033	0.4283	0.4276	0.541	0.465633	0.0652704	0.596552	Protein with roles in cell wall integrity, systemic (but not oral) murine infection, adherence, hyphal growth, and agar-embedded filamentous growth; antigenic in human infection; similar to S. cerevisiae Irs4p
21	D10	orf19.14215	irs4	LG68-5	0.7867	0.8535	1.1808	0.940333	0.210912	0.3847	0.563	0.658	0.535233	0.13875	0.0159	-0.0107	0.8213	0.2755	0.472864	0.412946	Protein with roles in cell wall integrity, systemic (but not oral) murine infection, adherence, hyphal growth, and agar-embedded filamentous growth; antigenic in human infection; similar to S. cerevisiae Irs4p
21	D11	orf19.1490	msb2	CO56-4	0.898	1.3837	1.2782	1.18663	0.255469	0.4343	0.6307	0.6712	0.578733	0.126711	0.5044	0.1976	1.0328	0.578267	0.422471	0.998626	Mucin family adhesin-like protein; cell wall damage sensor; required for Cek1 phosphorylation by cell wall stress; Rim101-repressed; activation releases extracellular domain into medium; Spider biofilm induced
21	D12	orf19.1490	msb2	FU32-1	0.845	0.4779	1.0682	0.797033	0.298059	0.5309	0.3109	0.8411	0.560967	0.266376	0.0427	-0.0134	0.9991	0.3428	0.569064	0.579993	Mucin family adhesin-like protein; cell wall damage sensor; required for Cek1 phosphorylation by cell wall stress; Rim101-repressed; activation releases extracellular domain into medium; Spider biofilm induced
21	E1	orf19.1524	spr3	OD77-1	0.7334	0.8182	1.2411	0.9309	0.271967	0.3456	0.4837	0.4438	0.424367	0.0710714	0.1856	0.8894	0.5909	0.5553	0.353248	0.563256	Septin; mutant has no obvious phenotype
21	E2	orf19.1524	spr3	OD77-5	1.3754	1.0244	1.1366	1.1788	0.179265	0.4245	0.4837	0.4505	0.4529	0.0296729	0.1037	0.3602	0.3814	0.281767	0.154574	0.132787	Septin; mutant has no obvious phenotype
21	E3	orf19.1563	ecm3	DL37-2	0.9413	1.3955	0.6229	0.986567	0.388284	0.5992	0.6203	0.6402	0.6199	0.0205029	0.6178	0.6797	0.6803	0.659267	0.0359124	0.174523	Ortholog(s) have endoplasmic reticulum localization
21	E4	orf19.1563	ecm3	G758-4	0.8674	0.9859	1.3645	1.0726	0.259644	0.521	0.6568	0.5624	0.580067	0.0696024	0.3246	0.2486	0.5107	0.3613	0.134849	0.066986	Ortholog(s) have endoplasmic reticulum localization
21	E5	orf19.1714	pga44	AU60-1	0.9845	0.9943	0.9753	0.9847	0.00950158	0.4441	0.67	0.61	0.5747	0.117014	0.7271	0.2607	0.4107	0.466167	0.238096	0.517692	Putative GPI-anchored protein
21	E6	orf19.1714	pga44	AU60-4	0.9375	0.0932	1.4505	0.827067	0.685356	0.4437	0.6923	0.8414	0.659133	0.200914	0.5245	0.4196	0.5613	0.5018	0.0735268	0.271737	Putative GPI-anchored protein
21	E7	orf19.1779	mp65	JJH17	0.9964	1.3371	0.8616	1.06503	0.245067	0.3855	0.556	0.7871	0.5762	0.201561	0.1549	0.0759	0.0603	0.0970333	0.0507174	0.0162229	Cell surface mannoprotein; cell-wall glucan metabolism, adhesion; adhesin motif; O-glycosylation; induced by heat, germ tube formation, wall regeneration; mycelial antigen; diagnostic marker; fluconazole-repressed; Spider biofilm induced
21	E8	orf19.1779	mp65	JJH18	0.992	0.8652	1.1086	0.9886	0.121736	0.4071	0.554	0.757	0.5727	0.175698	0.2403	0.0474	0.1411	0.142933	0.0964631	0.020586	Cell surface mannoprotein; cell-wall glucan metabolism, adhesion; adhesin motif; O-glycosylation; induced by heat, germ tube formation, wall regeneration; mycelial antigen; diagnostic marker; fluconazole-repressed; Spider biofilm induced
21	E9	orf19.1957	cyc3	JJH27	1.0177	0.9881	0.5354	0.847067	0.270317	0.4061	0.444	0.7147	0.5216	0.1683	0.6023	0.3129	0.6195	0.511567	0.172265	0.945939	Mitochondrial cytochrome c heme lyase; antigenic cell-wall protein; filament induced; induced on polystyrene adherence, interaction with macrophage; N-glycosylation, 2 heme-binding motifs; rat catheter, Spider biofilm induced
21	E10	orf19.1957	cyc3	JJH28	0.8092	0.5585	1.3896	0.9191	0.42631	0.4657	0.6022	0.7984	0.6221	0.16724	0.5428	0.3185	1.0559	0.639067	0.378008	0.946735	Mitochondrial cytochrome c heme lyase; antigenic cell-wall protein; filament induced; induced on polystyrene adherence, interaction with macrophage; N-glycosylation, 2 heme-binding motifs; rat catheter, Spider biofilm induced
21	E11	orf19.1969	ccw14	JJH1	0.7762	0.7455	0.7627	0.761467	0.0153871	0.3814	0.4843	0.7311	0.532267	0.179717	0.2409	0.1883	1.0101	0.479767	0.460035	0.862881	Putative mannoprotein of cell wall with role in response to stress; increased mRNA abundance observed in cyr1 homozygous mutant (hyphal or yeast-form cells) and in ras1 homozygous mutant (yeast-form cells)
21	E12	orf19.1969	ccw14	JJH2	0.8952	1.0156	1.2053	1.0387	0.156335	0.6331	0.2673	0.7449	0.548433	0.249803	0.4575	0.3991	0.9339	0.596833	0.293365	0.838414	Putative mannoprotein of cell wall with role in response to stress; increased mRNA abundance observed in cyr1 homozygous mutant (hyphal or yeast-form cells) and in ras1 homozygous mutant (yeast-form cells)
21	F1	orf19.2075	dfg5	JJH19	0.7932	0.1867	1.0812	0.687033	0.456603	0.4689	0.5359	0.5924	0.5324	0.0618243	0.3462	0.7162	0.5399	0.5341	0.185068	0.988683	N-linked mannoprotein of cell wall and membrane; possible signal transducer; role in hyphal growth and HWP1 induction in alkaline pH; GPI modification predicted; dfg5 dcw1 double mutant is inviable; caspofungin-induced, fungal-specific
21	F2	orf19.2075	dfg5	JJH20	1.1918	0.8096	0.3267	0.776033	0.433526	0.63	0.5582	0.6431	0.610433	0.0457071	0.3713	0.4535	0.6875	0.5041	0.164061	0.340353	N-linked mannoprotein of cell wall and membrane; possible signal transducer; role in hyphal growth and HWP1 induction in alkaline pH; GPI modification predicted; dfg5 dcw1 double mutant is inviable; caspofungin-induced, fungal-specific
21	F3	orf19.212	vps28	JI62-7	1.1344	0.5918	1.3885	1.03823	0.406963	0.5573	0.687	0.5751	0.606467	0.0703095	0.624	0.725	0.8003	0.716433	0.0884616	0.16716	ESCRT I protein sorting complex subunit; involved in Rim8 processing and proteolytic activation of Rim101, which regulates pH response; role in echinocandin, azole sensitivity
21	F4	orf19.2237	spr1	GKO237	0.8331	1.5131	1.4048	1.25033	0.36537	0.6304	0.6617	0.6057	0.6326	0.0280647	0.1879	0.2502	0.4392	0.292433	0.130865	0.0116717	Putative GPI-anchored protein; similar but not orthologous to S. cerevisiae Spr1, a sporulation-specific exo-1,3-beta-glucanase; mutant is viable
21	F5	orf19.2237	spr1	GKO238	0.7723	0.8016	0.523	0.698967	0.153094	0.5108	0.6439	0.6421	0.598933	0.076331	0.3212	0.1587	0.6213	0.367067	0.234686	0.178996	Putative GPI-anchored protein; similar but not orthologous to S. cerevisiae Spr1, a sporulation-specific exo-1,3-beta-glucanase; mutant is viable
21	F6	orf19.2296	orf19.2296	HO05-8	0.261	1.1719	1.287	0.906633	0.562089	0.5808	0.6358	0.8942	0.7036	0.16734	0.2987	0.22	0.7687	0.429133	0.296694	0.235318	Predicted mucin-like protein; ketoconazole-induced; fluconazole-repressed; induced in cyr1 mutant; colony morphology-related gene regulation by Ssn6; flow model biofilm induced; Spider biofilm induced
21	F7	orf19.2296	orf19.2296	HO05-9	0.4317	0.8489	0.6846	0.655067	0.210162	0.1655	0.4018	0.6624	0.4099	0.248549	0.4044	0.1828	0.3427	0.309967	0.114369	0.56133	Predicted mucin-like protein; ketoconazole-induced; fluconazole-repressed; induced in cyr1 mutant; colony morphology-related gene regulation by Ssn6; flow model biofilm induced; Spider biofilm induced
21	F8	orf19.2332	orf19.2332	IM55-5	0.8755	1.3788	0.1425	0.798933	0.621696	0.6216	0.6878	0.5503	0.6199	0.0687658	0.5112	0.3374	0.5951	0.481233	0.131438	0.180736	Ortholog of C. parapsilosis CDC317 : CPAR2_210560, C. dubliniensis CD36 : Cd36_10180, Candida orthopsilosis Co 90-125 : CORT_0A09890 and Candida tropicalis MYA-3404 : CTRG_04072
21	F9	orf19.2332	orf19.2332	IM55-7	0.8815	1.0806	0.9991	0.987067	0.100094	0.4435	0.6313	0.7812	0.618667	0.169204	0.3706	0.2604	0.3304	0.320467	0.0557675	0.0441574	Ortholog of C. parapsilosis CDC317 : CPAR2_210560, C. dubliniensis CD36 : Cd36_10180, Candida orthopsilosis Co 90-125 : CORT_0A09890 and Candida tropicalis MYA-3404 : CTRG_04072
21	F10	orf19.2336	orf19.2336	LR58-2	1.4895	0.507	0.4275	0.808	0.591533	0.6496	0.5073	0.769	0.641967	0.131017	0.4618	0.26	0.6259	0.449233	0.183273	0.21253	Pry family pathogenesis-related protein; predicted to be extracellular
21	F11	orf19.2336	orf19.2336	LR58-6	0.7755	0.916	1.1441	0.9452	0.186027	0.6214	0.6236	0.7648	0.669933	0.0821643	0.6719	0.4419	0.8058	0.639867	0.184053	0.808871	Pry family pathogenesis-related protein; predicted to be extracellular
21	F12	orf19.242	sap8	IF17-3	0.8557	1.1027	1.2294	1.0626	0.19005	0.5706	0.5309	0.9483	0.683267	0.230382	0.3447	0.4301	0.935	0.569933	0.319027	0.644082	Secreted aspartyl protease; regulated by growth phase, temperature, white-opaque switch; highly expressed in opaque cells and upon deep epidermal invasion; greater expression in vaginal than oral infection; prominent role in biofilms
21	G1	orf19.242	sap8	IF17-7	0.6938	0.4944	0.9524	0.713533	0.229637	0.0653	0.325	0.2055	0.1986	0.129987	-0.0026	0.2381	0.3043	0.179933	0.161507	0.883626	Secreted aspartyl protease; regulated by growth phase, temperature, white-opaque switch; highly expressed in opaque cells and upon deep epidermal invasion; greater expression in vaginal than oral infection; prominent role in biofilms
21	G2	orf19.2476	orf19.2476	CK11-2	1.0136	0.8444	0.8527	0.903567	0.095382	0.3677	0.6078	0.556	0.5105	0.126351	0.0229	0.2945	0.145	0.154133	0.13603	0.0292517	Ortholog(s) have histone demethylase activity (H3-trimethyl-K4 specific) activity
21	G3	orf19.2476	orf19.2476	CV89-3	1.0367	1.1572	1.1305	1.10813	0.0632871	0.4309	0.5482	0.5154	0.498167	0.0605191	0.184	0.5311	0.5689	0.428	0.212154	0.61104	Ortholog(s) have histone demethylase activity (H3-trimethyl-K4 specific) activity
21	G4	orf19.251	glx3	IK51-1	1.0853	1.1675	1.2792	1.17733	0.0973233	0.4215	0.538	0.6977	0.5524	0.138662	0.3342	0.5558	0.7568	0.548933	0.211384	0.982189	Glutathione-independent glyoxalase; binds human immunoglobulin E; alkaline, fluconazole, Hog1 repressed; hypoxia, oxidative stress via Cap1, Hap43 induced; stationary-phase enriched; rat catheter, Spider biofilm induced
21	G5	orf19.251	glx3	IK51-4	0.7521	1.108	0.6142	0.824767	0.254794	0.4348	0.4894	0.7375	0.5539	0.161329	0.2393	0.4709	0.5216	0.4106	0.1505	0.323536	Glutathione-independent glyoxalase; binds human immunoglobulin E; alkaline, fluconazole, Hog1 repressed; hypoxia, oxidative stress via Cap1, Hap43 induced; stationary-phase enriched; rat catheter, Spider biofilm induced
21	G6	orf19.2613	ecm4	DQ11-3	1.0469	1.0059	0.8023	0.9517	0.130998	0.3806	0.5036	0.7069	0.530367	0.164789	0.2426	0.4648	0.528	0.4118	0.1499	0.408765	Cytoplasmic glutathione S-transferase; regulated by Nrg1, Tup1; induced in core stress response, in cyr1 or ras1 mutant (yeast or hyphal cells); Tn mutation affects filamentous growth; stationary phase enriched; Spider biofilm induced
21	G7	orf19.2613	ecm4	ES55-1	0.9403	0.3922	1.3392	0.890567	0.475455	0.3539	0.6752	0.8579	0.629	0.255156	0.2026	0.2253	0.7783	0.402067	0.326025	0.39617	Cytoplasmic glutathione S-transferase; regulated by Nrg1, Tup1; induced in core stress response, in cyr1 or ras1 mutant (yeast or hyphal cells); Tn mutation affects filamentous growth; stationary phase enriched; Spider biofilm induced
21	G8	orf19.2762	ahp1	PI79-6	0.8413	1.3428	0.3753	0.853133	0.483859	0.4998	0.6122	0.6995	0.603833	0.100113	0.4241	0.3993	0.9671	0.596833	0.3209	0.972956	Alkyl hydroperoxide reductase; immunogenic; fluconazole-induced; amphotericin B, caspofungin, alkaline repressed; core stress response induced; Ssk1/Nrg1/Tup1/Ssn6/Hog1 regulated; flow model biofilm induced; rat catheter biofilm repressed
21	G9	orf19.2765	ahp1	K087-2	0.8756	1.3471	0.4021	0.874933	0.4725	0.4621	0.6103	0.7407	0.604367	0.139395	0.5498	0.5341	0.9499	0.677933	0.235661	0.665868	Alkyl hydroperoxide reductase; immunogenic; fluconazole-induced; amphotericin B, caspofungin, alkaline repressed; core stress response induced; Ssk1/Nrg1/Tup1/Ssn6/Hog1 regulated; flow model biofilm induced; rat catheter biofilm repressed
21	G10	orf19.2765	ahp1	K087-11	-0.003	0.4665	1.1896	0.551033	0.600777	0.5599	0.5282	0.834	0.6407	0.168151	0.4769	0.6957	0.9253	0.6993	0.224222	0.735564	Alkyl hydroperoxide reductase; immunogenic; fluconazole-induced; amphotericin B, caspofungin, alkaline repressed; core stress response induced; Ssk1/Nrg1/Tup1/Ssn6/Hog1 regulated; flow model biofilm induced; rat catheter biofilm repressed
21	G11	orf19.299	ecm14	BY54-5	0.9829	1.6382	1.0792	1.23343	0.35383	0.5426	0.625	0.6876	0.6184	0.072725	0.276	0.1172	1.0347	0.475967	0.490348	0.644832	Ortholog(s) have endoplasmic reticulum, fungal-type vacuole localization
21	G12	orf19.299	ecm14	GG42-1	1.1365	0.4683	1.369	0.991267	0.467584	0.6449	0.61	0.8645	0.706467	0.137969	0.6359	0.3262	0.8155	0.592533	0.247516	0.524529	Ortholog(s) have endoplasmic reticulum, fungal-type vacuole localization
21	H1	orf19.2996	orf19.2996	HU29-1	0.3683	0.6784	0.7363	0.594333	0.19788	0.4518	0.162	0.5763	0.3967	0.212575	0.3785	0.4662	0.3989	0.414533	0.0458925	0.893921	Ortholog(s) have cytoplasm localization
21	H2	orf19.2996	orf19.2996	HU29-3	0.9929	0.4416	0.5893	0.6746	0.285377	0.5802	0.4747	0.6011	0.552	0.0677545	0.305	0.3751	0.618	0.4327	0.164258	0.309505	Ortholog(s) have cytoplasm localization
21	H3	orf19.3010.1	ecm33	BU26-1	1.0132	0.8299	1.2761	1.03973	0.22428	0.4351	0.4541	0.6388	0.509333	0.112523	0.1507	0.2953	0.7209	0.388967	0.296415	0.546738	GPI-anchored cell wall protein; mutants show cell-wall defects and reduced adhesion, host cell damage, and endocytosis; mutant infection is immunoprotective in murine model; fluconazole-induced; caspofungin repressed
21	H4	orf19.3010.1	ecm33	CB64-2	0.5105	0.7285	0.3179	0.518967	0.205431	0.5861	0.4091	0.8028	0.599333	0.197183	0.0766	0.1633	0.4722	0.237367	0.20794	0.0939247	GPI-anchored cell wall protein; mutants show cell-wall defects and reduced adhesion, host cell damage, and endocytosis; mutant infection is immunoprotective in murine model; fluconazole-induced; caspofungin repressed
21	H5	orf19.3014	bmh1	GKO180	0.9263	0.5992	0.7235	0.749667	0.165112	0.3333	0.4968	0.8302	0.553433	0.253245	0.1695	0.2396	0.6835	0.3642	0.278734	0.433237	Sole 14-3-3 protein in C. albicans; role in hyphal growth; possibly regulated by host interaction; localizes to yeast-form cell surface, not hyphae; alternatively spliced 5' UTR intron; Spider biofilm repressed
21	H6	orf19.3014	bmh1	GKO181	1.067	0.2843	0.3269	0.5594	0.44011	0.392	0.6155	0.8105	0.606	0.209412	0.2032	0.3023	0.8512	0.452233	0.34905	0.548631	Sole 14-3-3 protein in C. albicans; role in hyphal growth; possibly regulated by host interaction; localizes to yeast-form cell surface, not hyphae; alternatively spliced 5' UTR intron; Spider biofilm repressed
21	H7	orf19.3111	pra1	FJS26	1.0151	0.5886	0.9942	0.865967	0.240434	0.3668	0.4341	0.7119	0.504267	0.182937	0.11	0.2127	0.7574	0.360033	0.34794	0.559635	Cell surface protein that sequesters zinc from host tissue; enriched at hyphal tips; released extracellularly; binds to host complement regulators; mediates leukocyte adhesion and migration; immunogenic in mouse; produced at ambient pH
21	H8	orf19.3111	pra1	FJS27	-0.0012	0	1.1784	0.3924	0.680696	0.0001	0.5832	0.5694	0.384233	0.332741	-0.0038	0.3499	0.5252	0.290433	0.269467	0.723642	Cell surface protein that sequesters zinc from host tissue; enriched at hyphal tips; released extracellularly; binds to host complement regulators; mediates leukocyte adhesion and migration; immunogenic in mouse; produced at ambient pH
21	H9	orf19.337	vti1	JJH5	0.8112	0.5766	0.5178	0.6352	0.15523	0.4714	0.4096	0.7488	0.543267	0.180659	0.2341	0.3415	0.7424	0.439333	0.267901	0.607147	Ortholog(s) have SNAP receptor activity and role in Golgi to vacuole transport, intra-Golgi vesicle-mediated transport, macroautophagy, vacuole fusion, non-autophagic, vesicle fusion
21	H10	blank
21	H11	blank
21	H12	DAY286	wt		1.0623	0.8302	0.5873	0.8266	0.23752	0.752	0.493	1.015	0.753333	0.261003	0.6929	0.3674	0.5928	0.551033	0.166721	0.321131	wild type
22	A1	orf19.3380	hwp2	JJH29	0.5303	0.5448	0.8368	0.6373	0.172924	0.4219	0.629	0.5957	0.548867	0.11121	0.5285	0.5875	0.811	0.642333	0.149019	0.433081	GPI-anchored, glycosylated cell wall protein; required for biofilm formation, adhesion, filamentous growth on some media; expressed in hyphae; mutant delayed in virulence; regulated by Efg1, Tup1; similar to Hwp1 and Rbt1 domains
22	A2	orf19.3380	hwp2	JJH30	1.0581	1.0475	0.9254	1.01033	0.0737451	0.3755	0.6491	0.5316	0.518733	0.137253	0.495	0.7515	0.6125	0.619667	0.1284	0.404944	GPI-anchored, glycosylated cell wall protein; required for biofilm formation, adhesion, filamentous growth on some media; expressed in hyphae; mutant delayed in virulence; regulated by Efg1, Tup1; similar to Hwp1 and Rbt1 domains
22	A3	orf19.3434	try5	EN68-4	0.5497	0.3121	0.3607	0.4075	0.125523	0.2564	0.473	0.3708	0.366733	0.108357	0.2507	0.1213	0.8144	0.395467	0.368531	0.903169	Zn(II)2Cys6 transcription factor; regulator of yeast form adherence; required for yeast cell adherence to silicone substrate
22	A4	orf19.3434	try5	GG92-1	0.9667	0.518	1.0221	0.8356	0.276441	0.4153	0.6436	0.6481	0.569	0.133127	0.2612	0.6936	0.5822	0.512333	0.224507	0.725983	Zn(II)2Cys6 transcription factor; regulator of yeast form adherence; required for yeast cell adherence to silicone substrate
22	A5	orf19.3642	sun41	CV53-7	0.0052	0.041	0.0461	0.0307667	0.0222877	-0.0001	0.0381	0.6952	0.2444	0.390871	0.0013	0.0449	0.1451	0.0637667	0.0737331	0.475522	Cell wall glycosidase; role in biofilm formation and cell separation; possibly secreted; hypoxia, hyphal induced; caspofungin repressed; Efg1, Cph1 regulated; O-glycosylated, possible Kex2 substrate; 5'-UTR intron; Spider biofilm induced
22	A6	orf19.3642	sun41	CV53-10	1.0356	1.0309	0.7809	0.949133	0.145713	0.5392	0.6823	0.7388	0.653433	0.102883	0.0384	0.6348	0.2516	0.308267	0.302211	0.134412	Cell wall glycosidase; role in biofilm formation and cell separation; possibly secreted; hypoxia, hyphal induced; caspofungin repressed; Efg1, Cph1 regulated; O-glycosylated, possible Kex2 substrate; 5'-UTR intron; Spider biofilm induced
22	A7	orf19.3765	rax2	BQ87-1	1.0319	0.8357	1.0998	0.989133	0.137146	0.2478	0.5448	0.8566	0.549733	0.30443	0.5117	0.6313	0.3463	0.496433	0.143112	0.797339	Plasma membrane protein involved in establishment of bud sites and linear direction of hyphal growth; filament induced, repressed by Rim101, Tup1; Hap43-induced; Spider biofilm induced
22	A8	orf19.3765	rax2	BQ87-2	1.0417	0.6493	0.9644	0.885133	0.207863	0.2443	0.6014	0.8018	0.549167	0.282397	0.3423	0.5955	0.5364	0.4914	0.132462	0.764444	Plasma membrane protein involved in establishment of bud sites and linear direction of hyphal growth; filament induced, repressed by Rim101, Tup1; Hap43-induced; Spider biofilm induced
22	A9	orf19.3839	sap10	IM68-5	0.9443	0.7016	0.7516	0.799167	0.128151	0.396	0.7515	0.8539	0.667133	0.240326	0.1718	0.4431	0.7357	0.4502	0.282017	0.367903	Secreted aspartyl protease; roles in adhesion, virulence (RHE model), cell surface integrity; distinct specificity from Sap9; at cell membrane and wall; GPI-anchored; induced in low iron; Tbf1-activated; Spider biofilm induced
22	A10	orf19.3839	sap10	IM68-8	1.0641	0.5825	0.7022	0.782933	0.250745	0.4811	0.628	0.2298	0.4463	0.201368	0.3348	0.701	0.7618	0.5992	0.230986	0.436211	Secreted aspartyl protease; roles in adhesion, virulence (RHE model), cell surface integrity; distinct specificity from Sap9; at cell membrane and wall; GPI-anchored; induced in low iron; Tbf1-activated; Spider biofilm induced
22	A11	orf19.3869	orf19.3869	BT32-2	1.1712	1.2352	0.5496	0.985333	0.378711	0.3688	0.7103	0.6931	0.590733	0.192392	0.7509	0.5602	0.827	0.7127	0.137441	0.422106	Protein of unknown function; regulated by Tsa1, Tsa1B in minimal media at 37 degrees C; shows colony morphology-related gene regulation by Ssn6; Spider biofilm induced
22	A12	orf19.3869	orf19.3869	CJ26-2	0.9636	0.659	0.3659	0.662833	0.298868	0.217	0.7992	0.6476	0.5546	0.302036	0.5875	0.5134	0.65	0.583633	0.068382	0.878876	Protein of unknown function; regulated by Tsa1, Tsa1B in minimal media at 37 degrees C; shows colony morphology-related gene regulation by Ssn6; Spider biofilm induced
22	B1	orf19.3895	cht2	FJS5	0.7964	0.5513	0.5454	0.631033	0.143242	0.3776	0.6946	0.6104	0.560867	0.164202	0.1833	0.5895	0.6489	0.4739	0.253413	0.644077	GPI-linked chitinase; required for normal filamentous growth; repressed in core caspofungin response; fluconazole, Cyr1, Efg1, pH-regulated; mRNA binds She3 and is localized to yeast-form buds and hyphal tips; Spider biofilm repressed
22	B2	blank
22	B3	orf19.3966	crh12	B642-3	1.0383	0.8249	0.5785	0.8139	0.230097	0.3613	0.6758	0.5105	0.515867	0.157319	0.2607	0.4241	0.6049	0.4299	0.172173	0.557909	CRH family cell wall protein; transcript regulated by Nrg1 and Tup1; alkaline induced by Rim101; repressed during cell wall regeneration; flow model biofilm induced
22	B4	orf19.3966	crh12	CT09-1	1.0011	1.0261	0.5287	0.851967	0.280236	0.4648	0.6147	0.5798	0.5531	0.0784358	0.5888	0.2709	0.4435	0.4344	0.159145	0.311015	CRH family cell wall protein; transcript regulated by Nrg1 and Tup1; alkaline induced by Rim101; repressed during cell wall regeneration; flow model biofilm induced
22	B5	orf19.3997	adh1	JJH21	0.5513	0.3697	0.5057	0.475567	0.0944757	0.046	0.1023	0.0541	0.0674667	0.0304372	0.0071	0.0491	0.0444	0.0335333	0.0230122	0.198329	Alcohol dehydrogenase; oxidizes ethanol to acetaldehyde; at yeast cell surface; immunogenic in humans/mice; complements S. cerevisiae adh1 adh2 adh3 mutant; fluconazole, farnesol-induced; flow model biofilm induced; Spider biofilm represse
22	B6	orf19.3997	adh1	JJH22	-0.0006	1.301	0.6551	0.651833	0.650806	0.6235	0.5904	0.0407	0.4182	0.327343	0.0222	0.2346	-0.0223	0.0781667	0.13729	0.172418	Alcohol dehydrogenase; oxidizes ethanol to acetaldehyde; at yeast cell surface; immunogenic in humans/mice; complements S. cerevisiae adh1 adh2 adh3 mutant; fluconazole, farnesol-induced; flow model biofilm induced; Spider biofilm represse
22	B7	orf19.4255	ecm331	C180-5	1.05	1.0952	0.996	1.04707	0.049665	0.4623	0.5907	0.6391	0.564033	0.0913668	0.0616	0.3575	0.814	0.411033	0.379046	0.534014	GPI-anchored protein; mainly at plasma membrane, also at cell wall; Hap43, caspofungin-induced; Plc1-regulated; Hog1, Rim101-repressed; colony morphology-related regulated by Ssn6; induced by ketoconazole and hypoxia
22	B8	orf19.4255	ecm331	F577-1	0.9622	0.639	1.078	0.893067	0.227519	0.4391	0.6098	0.6179	0.5556	0.100973	0.3751	0.5965	0.6598	0.5438	0.149487	0.915253	GPI-anchored protein; mainly at plasma membrane, also at cell wall; Hap43, caspofungin-induced; Plc1-regulated; Hog1, Rim101-repressed; colony morphology-related regulated by Ssn6; induced by ketoconazole and hypoxia
22	B9	orf19.4457	bni4	GKO379	1.0608	0.485	1.0257	0.857167	0.322783	0.4402	0.5782	0.6318	0.550067	0.0988497	0.2943	0.532	0.7288	0.518367	0.217571	0.829551	Protein required for wild-type cell wall chitin distribution, morphology, hyphal growth; not essential; similar to S. cerevisiae Bni4p (targeting subunit for Glc7p phosphatase, involved in bud-neck localization of chitin synthase III)
22	B10	orf19.4457	bni4	GKO380	0.7568	0.5826	1.0917	0.810367	0.258743	0.4091	0.5754	0.6104	0.531633	0.10755	0.4182	0.6832	0.7758	0.625733	0.185597	0.489682	Protein required for wild-type cell wall chitin distribution, morphology, hyphal growth; not essential; similar to S. cerevisiae Bni4p (targeting subunit for Glc7p phosphatase, involved in bud-neck localization of chitin synthase III)
22	B11	orf19.4475	ktr4	LC10-2	0.8408	0.5834	1.0094	0.8112	0.214537	0.4245	0.5662	0.6142	0.534967	0.0986315	0.3548	0.3172	0.5241	0.3987	0.110215	0.185772	Mannosyltransferase; induced during cell wall regeneration; fungal-specific (no human or murine homolog); Bcr1-repressed in RPMI a/a biofilms
22	B12	orf19.4475	ktr4	LC10-8	0.4	0.2833	0.6983	0.460533	0.21402	0.4223	0.6433	0.9081	0.6579	0.243229	0.549	0.5736	0.907	0.676533	0.199969	0.923295	Mannosyltransferase; induced during cell wall regeneration; fungal-specific (no human or murine homolog); Bcr1-repressed in RPMI a/a biofilms
22	C1	orf19.4477	csh1	JJH3	1.0471	0.4011	1.0149	0.821033	0.364029	0.4383	0.6505	0.6132	0.567333	0.113292	0.3722	0.8885	0.7896	0.683433	0.274035	0.534881	Aldo-keto reductase; role in fibronectin adhesion, cell surface hydrophobicity; regulated by temperature, growth phase, benomyl, macrophage interaction; azole resistance associated; Spider biofilm induced; rat catheter biofilm repressed
22	C2	orf19.4477	csh1	JJH4	0.9806	0.7711	0.771	0.8409	0.120984	0.457	0.6476	0.4332	0.5126	0.117517	0.4968	0.5311	0.2583	0.428733	0.148593	0.485972	Aldo-keto reductase; role in fibronectin adhesion, cell surface hydrophobicity; regulated by temperature, growth phase, benomyl, macrophage interaction; azole resistance associated; Spider biofilm induced; rat catheter biofilm repressed
22	C3	orf19.45	orf19.45	FJS34	0.8344	0.8867	0.7372	0.819433	0.0758654	0.393	0.5016	0.4721	0.455567	0.0561561	0.2164	0.2751	0.6641	0.3852	0.243311	0.651036	ALS family cell-surface glycoprotein; expressed during infection of human epithelial cells; confers laminin adhesion to S. cerevisiae; highly variable; putative GPI-anchor; Hap43-repressed
22	C4	orf19.45	orf19.45	FJS56	1.1068	1.449	1.3708	1.30887	0.17931	0.5043	0.6565	0.5075	0.5561	0.0869637	0.6075	0.6331	0.256	0.498867	0.210718	0.686093	ALS family cell-surface glycoprotein; expressed during infection of human epithelial cells; confers laminin adhesion to S. cerevisiae; highly variable; putative GPI-anchor; Hap43-repressed
22	C5	orf19.4565	bgl2	FB63-1	0.8406	0.5185	0.7617	0.706933	0.167889	0.5133	0.4878	0.4486	0.483233	0.0325908	0.1531	0.1057	0.4401	0.232967	0.180942	0.0778563	Cell wall 1,3-beta-glucosyltransferase; mutant has cell-wall and growth defects, but wild-type 1,3- or 1,6-beta-glucan content; antigenic; virulence role in mouse systemic infection; rat catheter biofilm induced
22	C6	orf19.4565	bgl2	FB63-3	0.0723	1.1218	1.1275	0.773867	0.607581	0.5667	0.5523	0.6181	0.579033	0.0345904	0.3295	0.661	0.4032	0.464567	0.174062	0.326486	Cell wall 1,3-beta-glucosyltransferase; mutant has cell-wall and growth defects, but wild-type 1,3- or 1,6-beta-glucan content; antigenic; virulence role in mouse systemic infection; rat catheter biofilm induced
22	C7	orf19.4765	pga6	FJS45	0.3573	0.9597	1.095	0.804	0.392724	0.4124	0.5359	0.5296	0.492633	0.0695555	0.7181	0.7512	0.6768	0.715367	0.0372752	0.00810971	GPI-anchored cell wall adhesin-like protein; induced by high iron; upregulated upon Als2 depletion; mRNA binds She3 and is localized to hyphal tips; Spider biofilm repressed
22	C8	orf19.4765	pga6	FJS46	1.4149	0.891	1.0112	1.1057	0.274437	0.3393	0.4511	0.5743	0.4549	0.117546	0.013	0.07	0.0466	0.0432	0.0286517	0.00414458	GPI-anchored cell wall adhesin-like protein; induced by high iron; upregulated upon Als2 depletion; mRNA binds She3 and is localized to hyphal tips; Spider biofilm repressed
22	C9	orf19.4887	ecm21	C007-1	0.8143	0.7867	0.7818	0.794267	0.0175215	0.4026	0.553	0.6171	0.524233	0.110105	0.4035	0.477	0.3139	0.398133	0.0816823	0.186351	Predicted regulator of endcytosis of plasma membrane proteins; fluconazole induced, alkaline induced by Rim101; repressed by caspofungin and in azole-resistant strain overexpressing MDR1; flow model, rat catheter and Spider biofilm induced
22	C10	orf19.4887	ecm21	FA52-1	0.9209	0.9856	1.2023	1.03627	0.147383	0.37	0.4872	0.7253	0.5275	0.181046	0.4952	0.4652	0.6494	0.5366	0.0988326	0.942759	Predicted regulator of endcytosis of plasma membrane proteins; fluconazole induced, alkaline induced by Rim101; repressed by caspofungin and in azole-resistant strain overexpressing MDR1; flow model, rat catheter and Spider biofilm induced
22	C11	orf19.4958	ecm25	M163-2	0.8718	0.6705	0.7615	0.767933	0.100804	0.3316	0.6254	0.6797	0.545567	0.187279	0.3336	0.708	0.3658	0.469133	0.20749	0.660451	Non-essential protein involved in cell morphogenesis
22	C12	orf19.4975	hyr1	FJS1	0.8644	0.9715	1.0951	0.977	0.115448	0.3585	0.8018	0.7519	0.6374	0.24282	0.2634	0.6653	0.7709	0.566533	0.267778	0.751266	GPI-anchored hyphal cell wall protein; macrophage-induced; repressed by neutrophils; resistance to killing by neutrophils, azoles; regulated by Rfg1, Efg1, Nrg1, Tup1, Cyr1, Bcr1, Hap43; Spider and flow model biofilm induced
22	D1	orf19.4975	hyr1	FJS2	0.8639	1.3603	0.91	1.04473	0.274259	0.3008	0.6641	0.5376	0.500833	0.18442	0.2866	0.6828	0.7846	0.584667	0.263104	0.674745	GPI-anchored hyphal cell wall protein; macrophage-induced; repressed by neutrophils; resistance to killing by neutrophils, azoles; regulated by Rfg1, Efg1, Nrg1, Tup1, Cyr1, Bcr1, Hap43; Spider and flow model biofilm induced
22	D2	orf19.4981	orf19.4981	EI30-2	1.2213	1.1947	1.389	1.26833	0.105343	0.4191	0.5319	0.2842	0.411733	0.124014	0.2028	0.2084	0.2248	0.212	0.0114333	0.0499304	Ortholog(s) have endoplasmic reticulum localization
22	D3	orf19.4981	orf19.4981	FQ65-1	0.6953	0.7229	0.7625	0.7269	0.0337781	0.2609	0.4329	0.2536	0.3158	0.101477	0.1007	0.4869	0.2196	0.269067	0.197795	0.734206	Ortholog(s) have endoplasmic reticulum localization
22	D4	orf19.532	rbr2	BL17-1	0.9646	1.3283	1.4056	1.23283	0.23549	0.4299	0.5935	0.5088	0.510733	0.0818171	0.3252	0.35	0.3456	0.340267	0.0132323	0.0235343	Cell wall protein; expression repressed by Rim101; transcript regulated upon white-opaque switching; repressed by alpha pheromone in SpiderM medium; macrophage-induced gene
22	D5	orf19.532	rbr2	D166-1	0.8694	0.5567	1.4056	0.9439	0.429326	0.4721	0.6627	0.5575	0.5641	0.0954713	0.4314	0.3972	0.3666	0.3984	0.0324167	0.0465586	Cell wall protein; expression repressed by Rim101; transcript regulated upon white-opaque switching; repressed by alpha pheromone in SpiderM medium; macrophage-induced gene
22	D6	orf19.5401	orf19.5401	K871-1	0.8344	1.3213	1.3298	1.16183	0.283597	0.4727	0.5876	0.579	0.546433	0.0639996	0.4796	0.4383	0.4013	0.439733	0.0391697	0.0694677	Putative adhesin-like cell wall mannoprotein; repressed during the mating process; mutation confers hypersensitivity to toxic ergosterol analog; decreased transcription is observed upon fluphenazine treatment
22	D7	orf19.5412	orf19.5412	EI52-1	0.5156	0.6011	0.8814	0.666033	0.19135	0.0552	0.3368	0.5072	0.299733	0.228268	0.5171	0.7122	0.6715	0.6336	0.102924	0.0820856	Ortholog of S. cerevisiae : ECM9, C. glabrata CBS138 : CAGL0L02255g, C. dubliniensis CD36 : Cd36_80470, C. parapsilosis CDC317 : CPAR2_503390 and Candida tenuis NRRL Y-1498 : CANTEDRAFT_133107
22	D8	orf19.5412	orf19.5412	EI52-2	0.8868	0.5736	0.6683	0.709567	0.160626	0.0595	0.3139	0.2882	0.220533	0.14005	0.4867	0.5366	0.6319	0.551733	0.0737735	0.0222775	Ortholog of S. cerevisiae : ECM9, C. glabrata CBS138 : CAGL0L02255g, C. dubliniensis CD36 : Cd36_80470, C. parapsilosis CDC317 : CPAR2_503390 and Candida tenuis NRRL Y-1498 : CANTEDRAFT_133107
22	D9	orf19.548	cdc10	L672-2	0.5475	0.7424	0.9799	0.7566	0.216549	0.1067	0.3788	0.0009	0.162133	0.194953	0.0095	0.0529	-0.0223	0.0133667	0.0377488	0.264196	Septin, required for wild-type cell, hyphal, or chlamydospore morphology; role in virulence and kidney tissue invasion in mouse infection; forms ring at sites of cell division and filaments in mature chlamydospore; Spider biofilm repressed
22	D10	orf19.548	cdc10	L672-11	0.4709	0.8819	1.0133	0.7887	0.282956	0.0532	0.5608	0.4853	0.366433	0.273882	0.0015	0.0834	-0.0034	0.0271667	0.0487611	0.102221	Septin, required for wild-type cell, hyphal, or chlamydospore morphology; role in virulence and kidney tissue invasion in mouse infection; forms ring at sites of cell division and filaments in mature chlamydospore; Spider biofilm repressed
22	D11	orf19.5632	orf19.5632	FJS48	0.9842	1.3701	1.0553	1.13653	0.205375	0.415	0.6161	0.7169	0.582667	0.153702	0.4346	0.5132	0.6869	0.5449	0.129103	0.760849	Putative beta-1,3-glucanosyltransferase with similarity to the A. fumigatus GEL family; fungal-specific (no human or murine homolog); possibly an essential gene, disruptants not obtained by UAU1 method
22	D12	orf19.5632	orf19.5632	FJS49	0.9738	1.1924	1.0173	1.06117	0.115714	0.3033	0.7323	0.9014	0.645667	0.308318	0.4236	0.5503	0.7402	0.571367	0.159348	0.729587	Putative beta-1,3-glucanosyltransferase with similarity to the A. fumigatus GEL family; fungal-specific (no human or murine homolog); possibly an essential gene, disruptants not obtained by UAU1 method
22	E1	orf19.5636	rbt5	FJS7	0.9814	0.9957	1.2213	1.06613	0.134568	0.1648	0.3845	0.3346	0.294633	0.115174	0.3941	0.4751	0.4905	0.453233	0.0517866	0.09524	GPI-linked cell wall protein; hemoglobin utilization; Rfg1, Rim101, Tbf1, Fe regulated; Sfu1, Hog1, Tup1, serum, alkaline pH, antifungal drugs, geldamycin repressed; Hap43 induced; required for RPMI biofilms; Spider biofilm induced
22	E2	orf19.5636	rbt5	FJS8	1.0566	0.533	1.0971	0.895567	0.314644	0.373	0.6276	0.5287	0.509767	0.128352	0.5134	0.7239	0.5694	0.602233	0.109023	0.395446	GPI-linked cell wall protein; hemoglobin utilization; Rfg1, Rim101, Tbf1, Fe regulated; Sfu1, Hog1, Tup1, serum, alkaline pH, antifungal drugs, geldamycin repressed; Hap43 induced; required for RPMI biofilms; Spider biofilm induced
22	E3	orf19.5674	pga10	GO69-1	0.9791	0.0846	1.0108	0.6915	0.52583	0.3775	0.6435	0.5834	0.5348	0.139501	0.4211	0.598	0.4245	0.4812	0.101166	0.618646	GPI anchored membrane protein; utilization of hemin and hemoglobin for Fe in host; Rim101 at ph8/hypoxia/ketoconazole/ciclopirox/hypha-induced; required for RPMI biofilm formation, Bcr1-induced in a/a biofilm; rat catheter biofilm repressed
22	E4	orf19.5674	pga10	GO69-5	0.1924	1.2532	0.9546	0.800067	0.547023	0.3888	0.7704	0.5748	0.578	0.19082	0.175	0.1686	-0.0201	0.107833	0.11084	0.0210138	GPI anchored membrane protein; utilization of hemin and hemoglobin for Fe in host; Rim101 at ph8/hypoxia/ketoconazole/ciclopirox/hypha-induced; required for RPMI biofilm formation, Bcr1-induced in a/a biofilm; rat catheter biofilm repressed
22	E5	orf19.5867	wsc1	D120-1	0.2056	0.6909	0.5579	0.4848	0.250772	0.3755	0.5707	0.2793	0.4085	0.148476	0.1788	0.3496	0.0066	0.178333	0.1715	0.153677	Putative cell wall component; transcript upregulated in cyr1 mutant (yeast or hyphae); Spider and flow model biofilm induced
22	E6	orf19.5867	wsc1	EO32-2	1.0974	1.4087	0.7833	1.09647	0.312701	0.3994	0.692	0.578	0.556467	0.147484	0.1893	0.3775	0.3965	0.3211	0.114537	0.0944141	Putative cell wall component; transcript upregulated in cyr1 mutant (yeast or hyphae); Spider and flow model biofilm induced
22	E7	orf19.6033	cmp1	C561-12	1.0078	1.0031	0.5005	0.837133	0.291542	0.3245	0.7185	0.5782	0.5404	0.199701	0.0168	0.5171	-0.015	0.172967	0.298452	0.151045	Catalytic subunit of calcineurin (Ca[2+]-calmodulin-regulated S/T protein phosphatase); required for wild-type virulence, resistance to high pH, Na(+), Li(+), Mn(2+), and fluconazole tolerance; micafungin is fungicidal to null mutant
22	E8	orf19.6214	atc1	JJH8	0.8921	1.2763	0.9218	1.03007	0.213761	0.3479	0.6623	0.5677	0.525967	0.161301	0.654	0.7784	0.7	0.7108	0.0628993	0.13813	Cell wall acid trehalase; catalyzes hydrolysis of the disaccharide trehalose; similar to S. cerevisiae vacuolar acid trehalase (Ath1p); Hap43p-repressed gene
22	E9	orf19.6214	atc1	JJH9	0.843	0.8855	0.7708	0.8331	0.0579873	0.2979	0.6636	0.5012	0.487567	0.183231	0.3493	0.3827	0.5447	0.425567	0.104515	0.637493	Cell wall acid trehalase; catalyzes hydrolysis of the disaccharide trehalose; similar to S. cerevisiae vacuolar acid trehalase (Ath1p); Hap43p-repressed gene
22	E10	orf19.637	sdh2	R586-4	0.9653	0.4795	1.3245	0.9231	0.424078	0.2968	0.5017	0.6484	0.4823	0.176601	0.0102	0.2465	0.0119	0.0895333	0.13594	0.0379345	Succinate dehydrogenase, Fe-S subunit; localizes to surface of yeast cells, but not hyphae; induced in high iron and during log phase aerobic growth; repressed by nitric oxide, Hap43
22	E11	orf19.690	plb2	JJH13	0.7299	1.1037	0.9042	0.9126	0.187042	0.3287	0.5347	0.6749	0.512767	0.174139	0.3599	0.6308	0.6286	0.539767	0.155773	0.851123	Putative phospholipase B; conserved catalytic region; 6 putative N-glycosylation motifs; predicted secretion signal; no GPI anchor predicted; fungal-specific (no human or murine homolog)
22	E12	orf19.690	plb2	JJH14	0.7154	1.2211	0.6924	0.8763	0.298827	0.2576	0.58	0.8336	0.557067	0.288684	0.3568	0.328	0.5802	0.421667	0.138047	0.504259	Putative phospholipase B; conserved catalytic region; 6 putative N-glycosylation motifs; predicted secretion signal; no GPI anchor predicted; fungal-specific (no human or murine homolog)
22	F1	orf19.7030	ssr1	FJS35	1.0619	1.0513	1.4573	1.19017	0.231405	0.2782	0.6979	0.5711	0.515733	0.215258	0.2524	0.6788	0.5593	0.496833	0.219956	0.920412	Beta-glucan associated ser/thr rich cell-wall protein with a role in cell wall structure; GPI anchor; similar mRNA abundance in yeast-form and germ tubes; detected at germ tube plasma membrane; repressed in cells treated with Congo Red
22	F2	orf19.7030	ssr1	FJS36	1.0905	0.1967	1.0713	0.786167	0.510583	0.3308	0.7098	0.3406	0.4604	0.216042	0.3126	0.4722	0.458	0.414267	0.0883317	0.74932	Beta-glucan associated ser/thr rich cell-wall protein with a role in cell wall structure; GPI anchor; similar mRNA abundance in yeast-form and germ tubes; detected at germ tube plasma membrane; repressed in cells treated with Congo Red
22	F3	orf19.7114	csa1	JJH10	1.0042	1.4695	1.1711	1.21493	0.235727	0.3759	0.706	0.632	0.5713	0.173219	0.4159	0.5996	0.4078	0.474433	0.108473	0.457803	Surface antigen on elongating hyphae and buds; strain variation in repeat number; ciclopirox, filament induced, alkaline induced by Rim101; Efg1-, Cph1, Hap43-regulated; required for WT RPMI biofilm formation; Bcr1-induced in a/a biofilms
22	F4	orf19.7218	rbe1	J004-2	0.9525	0.5208	1.3395	0.9376	0.409553	0.386	0.7135	0.4778	0.525767	0.168937	0.325	0.3261	0.2485	0.299867	0.0444882	0.08865	Pry family cell wall protein; Rim101, Efg1, Ssn6, alkaline repressed; O-glycosylation; no GPI anchor predicted; ketoconazol induced; regulated by Sef1, Sfu1, Hap4; flow model biofilm induced; rat catheter and Spider biofilm repressed
22	F5	orf19.7218	rbe1	J004-3	0.9516	0.3556	0.9765	0.761233	0.351509	0.4118	0.752	0.5935	0.585767	0.170232	0.2824	0.3764	0.2358	0.2982	0.0716193	0.0542666	Pry family cell wall protein; Rim101, Efg1, Ssn6, alkaline repressed; O-glycosylation; no GPI anchor predicted; ketoconazol induced; regulated by Sef1, Sfu1, Hap4; flow model biofilm induced; rat catheter and Spider biofilm repressed
22	F6	orf19.7251	wsc4	BC40-3	0.9437	0.8267	1.53	1.10013	0.376844	0.3363	0.6086	0.4455	0.463467	0.137036	0.6725	0.659	0.5103	0.613933	0.0900026	0.187125	Putative cell wall integrity and stress response subunit 4 precursor; transcription is specific to white cell type
22	F7	orf19.7251	wsc4	BC40-6	0.8814	0.8118	0.7261	0.806433	0.077789	0.3484	0.7566	0.6927	0.599233	0.219565	0.3748	0.5186	0.6791	0.524167	0.152226	0.65197	Putative cell wall integrity and stress response subunit 4 precursor; transcription is specific to white cell type
22	F8	orf19.7339	bgl22	I463-2	0.952	0.5311	0.9226	0.8019	0.23498	0.3784	0.7128	0.6396	0.576933	0.175787	0.366	0.2853	0.5383	0.396533	0.129234	0.225375	Putative glucanase; induced during cell wall regeneration
22	F9	orf19.7339	bgl22	I463-4	0.9482	0.9792	1.353	1.09347	0.225296	0.2987	0.7665	0.4699	0.5117	0.236685	0.0961	0.4723	0.4356	0.334667	0.207418	0.385064	Putative glucanase; induced during cell wall regeneration
22	F10	orf19.7363	kre6	I889-2	0.8444	1.257	1.0686	1.05667	0.206559	0.3178	0.562	0.707	0.528933	0.196696	0.3002	0.4313	0.4984	0.409967	0.100807	0.403966	Essential beta-1,6-glucan synthase subunit; change in mRNA length, not abundance, at yeast-hypha transition; alkaline induced by Rim101, on cell wall regeneration; Spider biofilm induced; Bcr1-repressed in RPMI a/a biofilms
22	F11	orf19.7363	kre6	I889-7	0.7723	0.7754	1.0807	0.876133	0.177167	0.2999	0.5556	0.733	0.5295	0.217726	0.4708	0.6864	0.8323	0.663167	0.181866	0.460257	Essential beta-1,6-glucan synthase subunit; change in mRNA length, not abundance, at yeast-hypha transition; alkaline induced by Rim101, on cell wall regeneration; Spider biofilm induced; Bcr1-repressed in RPMI a/a biofilms
22	F12	orf19.7383	mnn9	JF02-2	0.9657	0.7664	1.0566	0.929567	0.148436	0.1277	0.2291	0.1909	0.182567	0.0512111	0.0345	0.2859	0.0778	0.132733	0.134401	0.580768	Protein of N-linked outer-chain mannan biosynthesis; mutant has defective cell wall; required for wild-type hyphal growth; mutant is hygromycin B sensitive and vanadate resistant; has N-terminal membrane-spanning segment (positions 18-34)
22	G1	orf19.7383	mnn9	JF02-3	0.6512	0.7958	1.1437	0.863567	0.253147	0.0238	0.14	0.0834	0.0824	0.0581065	0.2109	0.2909	0.0244	0.1754	0.136751	0.339291	Protein of N-linked outer-chain mannan biosynthesis; mutant has defective cell wall; required for wild-type hyphal growth; mutant is hygromycin B sensitive and vanadate resistant; has N-terminal membrane-spanning segment (positions 18-34)
22	G2	orf19.7472	iff4	GKO460	1.1266	1.3626	0.2988	0.929333	0.558662	0.3659	0.6938	0.5548	0.538167	0.164582	0.4811	0.669	0.5851	0.5784	0.094129	0.731832	Adhesin-like cell surface protein; putative GPI-anchor; null mutant germ tubes show decreased adhesion to plastic substrate; mutants are viable; Hap43-repressed gene
22	G3	orf19.7472	iff4	GKO461	1.0944	0.3731	0.9686	0.812033	0.385296	0.3595	0.5813	0.5651	0.501967	0.123645	0.3587	0.4808	0.2673	0.368933	0.107117	0.231758	Adhesin-like cell surface protein; putative GPI-anchor; null mutant germ tubes show decreased adhesion to plastic substrate; mutants are viable; Hap43-repressed gene
22	G4	orf19.7489	lrg1	IS86-1	0.9864	0.8436	0.9752	0.935067	0.0794102	0.2128	0.1232	0.454	0.263333	0.171092	0.0005	0.0944	0.0101	0.035	0.0516654	0.0913364	Ortholog(s) have GTPase activator activity
22	G5	orf19.7489	lrg1	IS86-2	1.4811	0.4565	1.212	1.04987	0.531194	0.1145	0.1497	0.1224	0.128867	0.0184695	0.2907	0.1059	0.0667	0.154433	0.119627	0.733012	Ortholog(s) have GTPase activator activity
22	G6	orf19.7503	cda2	LQ71-1	0.961	1.5444	1.4252	1.3102	0.308233	0.3502	0.6674	0.6278	0.548467	0.172842	0.2497	0.6117	0.5031	0.454833	0.185764	0.557488	Putative chitin deacetylase; transcription is positively regulated by Tbf1p
22	G7	orf19.7503	cda2	LQ71-3	0.803	0.5835	0.4801	0.6222	0.164892	0.2095	0.4904	0.6139	0.437933	0.207242	0.632	0.3358	0.3046	0.424133	0.180692	0.934903	Putative chitin deacetylase; transcription is positively regulated by Tbf1p
22	G8	orf19.7517	cht1	JJH6	1.2621	1.3322	1.2834	1.29257	0.0359378	0.3678	0.6481	0.6476	0.5545	0.161687	0.573	0.5013	0.5747	0.549667	0.0418954	0.962429	Chitinase; putative N-terminal catalytic domain; has secretory signal sequence; lacks S/T region and N-glycosylation motifs of Chs2p and Chs3p; alkaline downregulated; expression not detected in yeast-form or hyphal cells
22	G9	orf19.7517	cht1	JJH7	0.8012	1.0344	0.2665	0.7007	0.393691	0.3316	0.6927	0.7104	0.578233	0.213774	0.2143	0.4437	0.4696	0.375867	0.140519	0.242514	Chitinase; putative N-terminal catalytic domain; has secretory signal sequence; lacks S/T region and N-glycosylation motifs of Chs2p and Chs3p; alkaline downregulated; expression not detected in yeast-form or hyphal cells
22	G10	orf19.7586	cht3	JJH25	0.8005	0.889	1.4142	1.03457	0.331737	0.2661	0.6298	0.675	0.523633	0.224173	0.0191	0.3234	0.7454	0.362633	0.364736	0.550341	Major chitinase; secreted; functional homolog of S. cerevisiae Cts1p; 4 N-glycosylation motifs; possible O-mannosylation; putative signal peptide; hyphal-repressed; farnesol upregulated in biofilm; regulated by Efg1p, Cyr1p, Ras1p
22	G11	orf19.7586	cht3	JJH26	0.6995	0.5885	1.49	0.926	0.491581	0.3042	0.6217	0.5808	0.502233	0.172717	0.121	0.2401	0.6899	0.350333	0.300042	0.489608	Major chitinase; secreted; functional homolog of S. cerevisiae Cts1p; 4 N-glycosylation motifs; possible O-mannosylation; putative signal peptide; hyphal-repressed; farnesol upregulated in biofilm; regulated by Efg1p, Cyr1p, Ras1p
22	G12	orf19.807	chs5	I617-1	0.8134	0.8322	0.6167	0.7541	0.119363	0.2314	0.3297	0.8265	0.462533	0.319013	0.1963	0.4394	0.6915	0.4424	0.247614	0.935336	Putative chitin biosynthesis protein; fungal-specific; repressed upon yeast-to-hypha switch; rat catheter biofilm repressed
22	H1	orf19.807	chs5	I617-5	0.4236	0.7991	0.5281	0.5836	0.193805	0.067	0.22	0.472	0.253	0.204507	0.3794	0.4631	0.3109	0.384467	0.0762264	0.3557	Putative chitin biosynthesis protein; fungal-specific; repressed upon yeast-to-hypha switch; rat catheter biofilm repressed
22	H2	orf19.852	sap98	L586-1	0.9065	0.4823	1.1959	0.861567	0.358916	0.3433	0.5795	0.5465	0.489767	0.127913	0.4551	0.8001	0.6469	0.634033	0.17286	0.309842	Glycosyl-phosphatidylinositol-anchored aspartic endopeptidase; regulated by Gcn2p and Gcn4p; expressed only in opaque MTLa/MTLa cells
22	H3	orf19.852	sap98	L586-2	0.9534	0.9192	1.5334	1.13533	0.34516	0.3492	0.6159	0.5955	0.5202	0.148441	0.2482	0.3512	0.5774	0.392267	0.168398	0.379476	Glycosyl-phosphatidylinositol-anchored aspartic endopeptidase; regulated by Gcn2p and Gcn4p; expressed only in opaque MTLa/MTLa cells
22	H4	orf19.8557	kre62	IA24-2	-0.0006	0.0421	0.0424	0.0279667	0.0247399	0.0028	0.0398	0.0005	0.0143667	0.0220559	0.0015	0.0432	-0.0221	0.00753333	0.0330654	0.780698	Putative subunit of glucan synthase; macrophage-induced gene; Bcr1-regulated in a/a RPMI biofilm
22	H5	orf19.8557	kre62	IA24-10	0.9499	1.1863	1.4647	1.2003	0.257685	0.3417	0.5362	0.639	0.505633	0.150989	0.4893	0.6001	0.4325	0.5073	0.0852376	0.987514	Putative subunit of glucan synthase; macrophage-induced gene; Bcr1-regulated in a/a RPMI biofilm
22	H6	orf19.8907	rbt1	GKO68	1.0698	0.9869	0.9004	0.9857	0.0847064	0.2746	0.6572	0.748	0.559933	0.251242	0.2764	0.5957	0.3075	0.3932	0.176058	0.399831	Cell wall protein with similarity to Hwp1; required for virulence; predicted glycosylation; fluconazole, Tup1 repressed; farnesol, alpha factor, serum, hyphal and alkaline induced; Rfg1, Rim101-regulated
22	H7	orf19.8907	rbt1	GKO69	0.9507	0.5512	1.5115	1.00447	0.482402	0.3273	0.5757	0.7285	0.543833	0.202489	0.2035	0.5964	0.5653	0.455067	0.218417	0.632931	Cell wall protein with similarity to Hwp1; required for virulence; predicted glycosylation; fluconazole, Tup1 repressed; farnesol, alpha factor, serum, hyphal and alkaline induced; Rfg1, Rim101-regulated
22	H8	orf19.893	pga17	E592-1	0.9725	0.6707	0.6543	0.765833	0.179166	0.3548	0.726	0.7818	0.620867	0.232103	0.1544	0.5896	0.7218	0.4886	0.296878	0.576059	Putative GPI-anchored protein; exogenously expressed protein substrate for Kex2 processing in vitro; repressed by alpha pheromone in SpiderM medium; macrophage-induced; induced in oralpharyngeal candidiasis; Spider biofilm induced
22	H9	orf19.893	pga17	E592-2	0.7829	0.9405	1.4984	1.07393	0.37595	0.3382	0.6154	0.7205	0.558033	0.197501	0.2118	0.5838	0.4671	0.4209	0.190255	0.435278	Putative GPI-anchored protein; exogenously expressed protein substrate for Kex2 processing in vitro; repressed by alpha pheromone in SpiderM medium; macrophage-induced; induced in oralpharyngeal candidiasis; Spider biofilm induced
22	H10	blank
22	H11	blank
22	H12	blank

## Sheet: 工作表2
Genes identified from "worksheet 1" with a t-test P-value < 0.05.
96-well plate No.	Position in a 96-well plate	ORF #	Mutant of gene	Description of gene function
17	F6	orf19.2674	orf19.2674Δ	Putative transcription factor with zinc finger DNA-binding motif; Hap43p-repressed gene
17	E10	orf19.2331	ada2Δ	Zinc finger and homeodomain transcriptional coactivator; role in cell wall integrity and in sensitivity to caspofungin; required for the normal transcriptional response to caspofungin; required for yeast cell adherence to silicone substrate
17	C6	orf19.1135	cas1Δ	Putative transcription factor with Ku70/Ku80 beta-barrel DNA-binding motif; involved in telomerase regulation and telomere protection; mutation causes marginal increase in caspofungin sensitivity
17	G5	orf19.1826	mdm34Δ	Putative zinc finger transcription factor; macrophage-downregulated; flow model biofilm induced; flow model and Spider biofilm induced
17	F10	orf19.33	lpf1Δ	Predicted ORF from Assembly 19; removed from Assembly 20; restored based on transcription data; similar to orf19.7550
17	F4	orf19.3088	orf19.3088Δ	bZIP transcription factor; possibly transcriptionally regulated upon hyphal formation; Hap43; F-12/CO2 early biofilm induced; Spider biofilm induced
17	E7	orf19.226	orf19.226Δ	Predicted ORF from Assembly 19; removed from Assembly 20
18	D9, D8	orf19.12307	orf19.12307Δ	Ortholog(s) have ATP-dependent 3'-5' RNA helicase activity, RNA binding, polynucleotide adenylyltransferase activity, protein binding, bridging activity
17	C7	orf19.1187	cph2Δ	Myc-bHLH transcription factor; promotes hyphal growth; directly regulates Tec1 to induce hypha-specific genes; probably homodimeric, phosphorylated; required for colonization of the mouse GI tract; rat catheter and Spider biofilm induced
17	B8	orf19.7359	crz1Δ	Calcineurin-regulated C2H2 transcription factor; role in maintenance of membrane integrity, azole tolerance; not required for mouse virulence; repressed by low iron; regulates Ca++ influx during alkaline pH response; Spider biofilm induced
18	E7	orf19.12803	ash1Δ	GATA-like transcription factor; localizes to daughter cell, hyphal tip cell nuclei; mRNA localization mediated by She3; required for WT virulence and filamentous growth on solid media; Ras1 repressed in yeast, Cyr1 repressed yeast, hyphae
18	F6	orf19.12998	orf19.12998Δ	Putative transcriptional regulator of ribonucleotide reductase genes; Spider biofilm induced
18	B10, B8, B11, B9	orf19.10999	slm2Δ	Ortholog(s) have role in TOR signaling, actin filament bundle assembly, eisosome assembly, endosomal transport, establishment or maintenance of actin cytoskeleton polarity, protein localization to plasma membrane, regulation of cell growth
18	C6, C9	orf19.1217	orf19.1217Δ	Ortholog(s) have ribosomal large subunit binding, ubiquitin-protein transferase activity
18	E6	orf19.12794	zsf1Δ	Ortholog od S. cerevisiae Tis11, a mRNA-binding protein; transcription regulated by yeast-hyphal switch; flow model biofilm induced; Spider biofilm repressed
18	H2	orf19.14005	wor4Δ	Predicted C2H2 zinc finger protein, involved in transcriptional regulation of white-opaque phenotypic switching; activator of the opaque cell type
18	H9	orf19.14139	elc1Δ	Putative elongin C; transcript regulated by Nrg1 and Mig1; regulated by Gcn2 and Gcn4
18	C4	orf19.11700	leu3Δ	Zn(II)2Cys6 transcription factor; predicted regulator branched-c ofhain amino acid biosynthesis genes; alkaline induced; induced by Mnl1 under weak acid stress; required for yeast cell adherence to silicone substrate; Spider biofilm induced
18, 20	B6, G5	orf19.10938	try5Δ	Zn(II)2Cys6 transcription factor; regulator of yeast form adherence; required for yeast cell adherence to silicone substrate
18	F9	orf19.13111	orf19.13111Δ	Ortholog(s) have chromatin binding, transcription coactivator activity
18	C2	orf19.11357	zcf19Δ	Predicted Zn(II)2Cys6 transcription factor
18	F11	orf19.13277	mbp1Δ	Putative component of the MBF transcription complex involved in G1/S cell-cycle progression; non-periodic mRNA expression; predicted, conserved MBF binding sites upstream of G1/S-regulated genes
18	F3	orf19.12900	glo3Δ	Putative ARF GTPase activator; role in COPI coating of Golgi vesicle, ER to Golgi vesicle-mediated transport, retrograde Golgi to ER vesicle-mediated transport; Spider biofilm repressed
18	D6	orf19.12276	gua1Δ	Putative GMP synthase, involved in the final step of guanine biosynthesis; soluble protein in hyphae; flucytosine induced; macrophage-downregulated protein abundance; protein level decreases in stationary phase cultures
18	A7	orf19.10266	adr1Δ	C2H2 transcription factor; ortholog of S. cerevisiae Adr1 but mutant phenotype suggests a different set of target genes; transposon mutation affects filamentous growth; Spider biofilm induce
18	D4	orf19.12238	cta8Δ	Essential transcription factor, mediates heat shock transcriptional induction; in the absence of heat stress, Cta8p levels are modulated by growth temperature to regulate basal expression of genes involved in protein folding
19	A3	orf19.1476	ime4Δ	Ortholog(s) have mRNA (N6-adenosine)-methyltransferase activity, role in mRNA methylation, meiotic nuclear division, negative regulation of pseudohyphal growth and MIS (RNA methylaion complex) complex localization
19	C8	orf19.7017	yox1Δ	Putative homeodomain-containing transcription factor; transcriptional repressor; periodic mRNA expression, peak at cell-cycle G1/S phase
20	C6	orf19.5953	sfp1Δ	C2H2 transcription factor involved in regulation of biofilm formation; rat catheter biofilm induced
20	A3	orf19.6985	tea1Δ	Putative transcription factor with zinc cluster DNA-binding motif; has similarity to S. cerevisiae Tea1p; Hap43p-repressed gene
20	E8	orf19.2808	zcf16Δ	Predicted Zn(II)2Cys6 transcription factor; mutants are viable; rat catheter biofilm induced
20	F7	orf19.1718	zcf8Δ	Predicted Zn(II)2Cys6 transcription factor; repressed by fluphenazine treatment; required for yeast cell adherence to silicone substrate
20	C7	orf19.217	orf19.217Δ	Ortholog(s) have sequence-specific DNA binding activity
20	B10	orf19.5924	zcf31Δ	Zn(II)2Cys6 transcription factor of unknown function; mutant is sensitive to copper and SDS, and resistant to Calcofluor White; required for yeast cell adherence to silicone substrate
20	C8	orf19.2753	zcf15Δ	Predicted Zn(II)2Cys6 transcription factor of unknown function; rat catheter biofilm induced
20	H5	orf19.4961	stp2Δ	Amino-acid-regulated transcription factor; activates transcription of amino acid permease genes; activated by amino-acid-induced proteolytic processing (Ssy1, Csh3 dependent); required for alkalinization of medium; Spider biofilm induced
20	F8	orf19.3252	dal81Δ	Zn(II)2Cys6 transcription factor; ortholog of S. cerevisiae Dal81, involved in the regulation of nitrogen-degradation genes; required for yeast cell adherence to silicone substrate; Spider biofilm induced
20	E4	orf19.3294	mbf1Δ	Putative transcriptional coactivator; caspofungin repressed; involved in virulence
21	C9	orf19.1327	rbt1Δ	Cell wall protein with similarity to Hwp1; required for virulence; predicted glycosylation; fluconazole, Tup1 repressed; farnesol, alpha factor, serum, hyphal and alkaline induced; Rfg1, Rim101-regulated
21	F4	orf19.2237	spr1Δ	Putative GPI-anchored protein; similar but not orthologous to S. cerevisiae Spr1, a sporulation-specific exo-1,3-beta-glucanase; mutant is viable
21	E7, E8	orf19.1779	mp65Δ	Cell surface mannoprotein; cell-wall glucan metabolism, adhesion; adhesin motif; O-glycosylation; induced by heat, germ tube formation, wall regeneration; mycelial antigen; diagnostic marker; fluconazole-repressed; Spider biofilm induced
21	G2	orf19.2476	orf19.2476Δ	Ortholog(s) have histone demethylase activity (H3-trimethyl-K4 specific) activity
21	B2	orf19.12035	orf19.12035Δ	Protein similar to S. cerevisiae Rot1p, which has roles in cytoskeletal dynamics and cell wall biosynthesis; predicted Kex2p substrate
21	F9	orf19.2332	orf19.2332Δ	Ortholog of C. parapsilosis CDC317 : CPAR2_210560, C. dubliniensis CD36 : Cd36_10180, Candida orthopsilosis Co 90-125 : CORT_0A09890 and Candida tropicalis MYA-3404 : CTRG_04072
22	C8	orf19.4765	pga6Δ	GPI-anchored cell wall adhesin-like protein; induced by high iron; upregulated upon Als2 depletion; mRNA binds She3 and is localized to hyphal tips; Spider biofilm repressed
22	E4	orf19.5674	pga10Δ	GPI anchored membrane protein; utilization of hemin and hemoglobin for Fe in host; Rim101 at ph8/hypoxia/ketoconazole/ciclopirox/hypha-induced; required for RPMI biofilm formation, Bcr1-induced in a/a biofilm; rat catheter biofilm repressed
22	D4, D5	orf19.532	rbr2Δ	Cell wall protein; expression repressed by Rim101; transcript regulated upon white-opaque switching; repressed by alpha pheromone in SpiderM medium; macrophage-induced gene
22	E10	orf19.637	sdh2Δ	Succinate dehydrogenase, Fe-S subunit; localizes to surface of yeast cells, but not hyphae; induced in high iron and during log phase aerobic growth; repressed by nitric oxide, Hap43
22	D2	orf19.4981	orf19.4981Δ	Ortholog(s) have endoplasmic reticulum localization

## Sheet: 工作表3
Functional roles of these potential chitosan-response genes from "worksheet 2". The described role of each gene was searched against CandidaDB database at www.Candidagenome.org.
gene name	Description of gene function
Adherence
MDM34	flow model biofilm induced; flow model and Spider biofilm induced
orf19.3088	F-12/CO2 early biofilm induced; Spider biofilm induced
CPH2	rat catheter and Spider biofilm induced
CRZ1	Spider biofilm induced
orf19.12998	Spider biofilm induced
ZSF1	flow model biofilm induced; Spider biofilm repressed
LEU3	Spider biofilm induced
GLO3	Spider biofilm repressed
ADR1	Spider biofilm induce
SFP1	C2H2 transcription factor involved in regulation of biofilm formation; rat catheter biofilm induced
ZCF16	rat catheter biofilm induced
ZCF15	rat catheter biofilm induced
STP2	Spider biofilm induced
DAL81	Spider biofilm induced
MP65	Spider biofilm induced
PGA6	Spider biofilm repressed
PGA10	required for RPMI biofilm formation, Bcr1-induced in a/a biofilm; rat catheter biofilm repressed
Adherence
ADA2	required for yeast cell adherence to silicone substrate
LEU3	required for yeast cell adherence to silicone substrate
TRY5	regulator of yeast form adherence; required for yeast cell adherence to silicone substrate
ZCF8	required for yeast cell adherence to silicone substrate
ZCF31	required for yeast cell adherence to silicone substrate
DAL81	required for yeast cell adherence to silicone substrate
MP65	cell-wall glucan metabolism, adhesion; adhesin motif
PGA6	GPI-anchored cell wall adhesin-like protein
Filament formation
CPH2	promotes hyphal growth; directly regulates Tec1 to induce hypha-specific genes
ASH1	required for WT virulence and filamentous growth on solid media
ADR1	transposon mutation affects filamentous growth
IME4	negative regulation of pseudohyphal growth
MP65	germ tube formation
Virulence
ASH1	required for WT virulence and filamentous growth on solid media
MBF1	involved in virulence
antifungal related response
ADA2	role in cell wall integrity and in sensitivity to caspofungin; required for the normal transcriptional response to caspofungin
CAS1	mutation causes marginal increase in caspofungin sensitivity
CRZ1	azole tolerance
GUA1	flucytosine induced
ZCF8	repressed by fluphenazine treatment
MBF1	caspofungin repressed
RBT1	fluconazole, Tup1 repressed
MP65	fluconazole-repressed
PGA10	Rim101 at ph8/hypoxia/ketoconazole/ciclopirox/hypha-induced
Function not clear
orf19.2674	Putative transcription factor with zinc finger DNA-binding motif; Hap43p-repressed gene
LPF1	Predicted ORF from Assembly 19; removed from Assembly 20; restored based on transcription data; similar to orf19.7550
orf19.226	Predicted ORF from Assembly 19; removed from Assembly 20
ZCF19	Predicted Zn(II)2Cys6 transcription factor
TEA1	Putative transcription factor with zinc cluster DNA-binding motif; has similarity to S. cerevisiae Tea1p; Hap43p-repressed gene
ZCF16	Predicted Zn(II)2Cys6 transcription factor; mutants are viable; rat catheter biofilm induced
ZCF8	Predicted Zn(II)2Cys6 transcription factor; repressed by fluphenazine treatment; required for yeast cell adherence to silicone substrate
orf19.217	Ortholog(s) have sequence-specific DNA binding activity
ZCF31	Zn(II)2Cys6 transcription factor of unknown function; mutant is sensitive to copper and SDS, and resistant to Calcofluor White; required for yeast cell adherence to silicone substrate
ZCF15	Predicted Zn(II)2Cys6 transcription factor of unknown function; rat catheter biofilm induced
orf19.2476	Ortholog(s) have histone demethylase activity (H3-trimethyl-K4 specific) activity
orf19.2332	Ortholog of C. parapsilosis CDC317 : CPAR2_210560, C. dubliniensis CD36 : Cd36_10180, Candida orthopsilosis Co 90-125 : CORT_0A09890 and Candida tropicalis MYA-3404 : CTRG_04072
orf19.4981	Ortholog(s) have endoplasmic reticulum localization
